# Supplementary material for: Importance and utilization frequency of essential competencies of Korean physical therapists
Source: J Educ Eval Health Prof. 2020 Sep 1;17:24. doi: 10.3352/jeehp.2020.17.24 (PMC7577881; doi:10.3352/jeehp.2020.17.24)
Supplement: Supplementary file 1 [file jeehp-17-24-dataset1.xlsx]

## Sheet: 설문지 응답 시트1
나는 본 연구의 목적과 방법에 대해 충분히 설명을 읽고 이해하였으며 이에 연구참여에 동의합니다.	『개인정보보호법』 등 관련 법규에 의거하여 상가 본인은 위와 같이 개인정보 수집 및 활용에 동의합니다	1) 귀하의 성별은 무엇입니까?	2) 귀하의 연령은 어떻게 되십니까?	3) 귀하의 최종 학력은 어떻게 되십니까?	4) 귀하의 경력은 어떻게 되십니까?	5) 귀하의 근무기관은 어디에 소속되어 있습니까?	6) 귀하의 전문분야는 어느 분야입니까?	1) 세포 생리 [중요도]	1) 세포 생리 [활용빈도]	2) 근육뼈대계의 구조와 기능 [중요도]	2) 근육뼈대계의 구조와 기능 [활용빈도]	3) 호흡순환기계의 구조와 기능 [중요도]	3) 호흡순환기계의 구조와 기능 [활용빈도]	4) 혈액과 면역 [중요도]	4) 혈액과 면역 [활용빈도]	5) 소화기계의 구조와 기능 [중요도]	5) 소화기계의 구조와 기능 [활용빈도]	6) 비뇨, 생식기계의 구조와 기능 [중요도]	6) 비뇨, 생식기계의 구조와 기능 [활용빈도]	7) 감각기관의 종류와 기능 [중요도]	7) 감각기관의 종류와 기능 [활용빈도]	8) 내분비계의 기능 [중요도]	8) 내분비계의 기능 [활용빈도]	9) 신경계의 구조와 기능 [중요도]	9) 신경계의 구조와 기능 [활용빈도]	10) 피부의 구조와 기능 [중요도]	10) 피부의 구조와 기능 [활용빈도]	11) 인간공학 및 생체역학 [중요도]	11) 인간공학 및 생체역학 [활용빈도]	12) 자세 [중요도]	12) 자세 [활용빈도]	13) 균형 [중요도]	13) 균형 [활용빈도]	14) 걸음걸이 [중요도]	14) 걸음걸이 [활용빈도]	15) 전기진단(EMG 등) [중요도]	15) 전기진단(EMG 등) [활용빈도]	16) 전기자극치료(NME , TEN , ICT, FE , 미세전류 등) [중요도]	16) 전기자극치료(NME , TEN , ICT, FE , 미세전류 등) [활용빈도]	17) 직류전기치료 [중요도]	17) 직류전기치료 [활용빈도]	18) 이온도입치료 [중요도]	18) 이온도입치료 [활용빈도]	19) 초음파치료 [중요도]	19) 초음파치료 [활용빈도]	20) 음파영동치료 [중요도]	20) 음파영동치료 [활용빈도]	21) 고주파치료 [중요도]	21) 고주파치료 [활용빈도]
동의합니다	동의합니다	남성	40대	박사	10년 이상	대학교	신경계	4	3	5	5	4	3	4	2	4	2	4	2	5	4	4	2	5	5	4	3	5	5	5	5	5	5	5	5	4	2	5	3	5	3	4	3	5	4	4	3	4	3
동의합니다	동의합니다	남성	50대 이상	박사	10년 이상	대학교	근골격계	1	1	5	5	5	5	1	1	1	1	1	1	1	1	1	1	5	5	3	3	4	4	5	5	4	4	4	4	5	5	5	5	5	5	5	5	5	5	3	3	4	4
동의합니다	동의합니다	남성	50대 이상	박사	20년 이상	대학교	근골격계	5	3	5	5	5	3	5	4	5	3	4	3	4	3	5	3	5	5	5	4	5	4	5	4	5	5	5	5	4	4	4	4	4	4	3	3	5	4	5	4	5	5
동의합니다	동의합니다	남성	40대	석사	10년 이상	2차 의료기관(재활병원 및 의료원)	행정	4	4	5	5	4	4	4	4	4	4	4	4	4	4	4	4	5	5	4	4	4	4	4	4	4	4	4	4	4	4	4	4	4	4	4	4	4	4	4	4	4	4
동의합니다	동의합니다	여성	30대	학사	10년 이상	2차 의료기관(재활병원 및 의료원)	신경계	3	3	5	5	4	4	3	3	3	3	3	3	4	4	3	3	4	4	3	3	5	5	5	5	5	5	5	5	3	3	3	3	3	3	3	3	4	4	3	3	4	4
동의합니다	동의합니다	여성	30대	석사	6~10년	3차 의료기관(종합병원 및 대학병원)	신경계	5	5	5	5	5	5	5	5	5	5	5	5	5	5	5	5	5	5	5	5	5	5	5	5	5	5	5	5	5	5	5	5	5	5	5	5	5	5	5	5	5	5
동의합니다	동의합니다	남성	20대	석사	1~3년	2차 의료기관(재활병원 및 의료원)	신경계	2	2	4	4	4	4	4	4	3	3	2	2	3	3	4	4	4	4	3	3	4	4	4	4	4	4	4	4	4	4	4	4	4	4	2	2	4	4	3	3	4	4
동의합니다	동의합니다	남성	40대	박사	10년 이상	3차 의료기관(종합병원 및 대학병원)	근골격계	4	4	5	5	4	4	4	4	4	4	4	4	5	5	4	4	5	5	4	4	5	5	5	5	5	5	5	5	3	3	5	5	5	5	5	5	5	5	5	5	5	5
동의합니다	동의합니다	여성	20대	전문학사	3~6년	2차 의료기관(재활병원 및 의료원)	신경계	4	4	5	5	4	4	4	4	4	4	4	4	4	4	4	4	5	5	3	3	4	4	5	5	5	5	5	5	3	3	3	3	3	3	3	3	3	3	3	3	3	3
동의합니다	동의합니다	남성	30대	석사	6~10년	연구소	근골격계	5	4	4	4	4	4	5	3	4	3	4	4	3	3	3	3	4	4	4	4	5	5	5	5	5	5	5	5	4	4	4	4	4	4	4	4	4	4	3	3	4	3
동의합니다	동의합니다	여성	20대	학사	1~3년	2차 의료기관(재활병원 및 의료원)	신경계	5	5	5	5	3	3	3	3	3	3	3	3	5	5	5	5	5	5	3	3	5	5	5	5	5	5	5	5	4	4	4	4	3	3	4	4	4	4	4	4	4	4
동의합니다	동의합니다	여성	20대	학사	1~3년	2차 의료기관(재활병원 및 의료원)	신경계	4	3	5	5	5	4	4	3	3	3	3	3	5	5	3	3	5	5	5	4	5	5	5	5	5	5	5	5	5	4	5	4	4	4	3	2	3	3	3	3	3	3
동의합니다	동의합니다	남성	50대 이상	박사	20년 이상	대학교	피부계	3	3	5	5	3	3	3	3	3	3	3	3	5	5	3	3	5	5	5	5	3	3	5	5	5	5	5	5	4	4	5	5	4	4	4	4	5	5	3	3	5	5
동의합니다	동의합니다	남성	50대 이상	박사	20년 이상	대학교	근골격계	3	2	5	5	5	5	5	4	4	4	4	4	5	4	5	4	5	4	4	4	5	5	5	5	5	5	5	4	4	4	4	4	3	3	3	3	4	4	3	3	4	4
동의합니다	동의합니다	남성	30대	석사	6~10년	1차 의료기관(개인의원 및 클리닉)	근골격계	5	5	5	5	4	3	2	2	3	2	2	2	4	4	2	2	4	5	4	3	5	5	5	5	5	5	5	5	4	4	3	2	2	2	2	2	2	2	2	2	2	2
동의합니다	동의합니다	남성	20대	학사	1년 미만	대학교	근골격계	4	4	5	5	4	4	4	4	4	4	4	4	5	5	4	4	5	5	4	4	5	5	5	5	5	5	5	5	5	5	5	5	5	5	5	5	5	5	5	5	5	5
동의합니다	동의합니다	남성	30대	석사	3~6년	산업체	신경계	5	5	5	5	5	2	2	2	2	2	2	2	5	5	5	5	5	5	5	5	5	5	5	5	5	5	5	5	5	5	5	5	5	5	2	2	5	5	2	2	5	2
동의합니다	동의합니다	남성	20대	학사	3~6년	1차 의료기관(개인의원 및 클리닉)	근골격계	4	4	5	5	5	5	4	4	4	4	4	4	5	5	4	4	5	5	4	4	5	5	5	5	5	5	5	5	4	4	4	4	4	4	4	4	4	4	4	4	4	4
동의합니다	동의합니다	남성	30대	박사	10년 이상	2차 의료기관(재활병원 및 의료원)	근골격계	3	3	5	5	3	3	3	3	3	3	3	3	4	4	3	3	5	5	4	4	5	5	5	5	5	5	5	5	5	5	5	5	5	5	4	4	4	4	4	4	5	5
동의합니다	동의합니다	여성	20대	전문학사	1~3년	연구소	근골격계	4	4	5	5	5	4	5	4	5	4	5	4	5	5	5	4	5	5	5	4	5	5	5	5	5	5	5	5	5	3	5	3	5	4	5	4	5	5	5	4	5	5
동의합니다	동의합니다	남성	30대	학사	6~10년	2차 의료기관(재활병원 및 의료원)	신경계	2	2	4	4	4	4	4	4	3	3	3	3	4	4	4	4	5	5	3	3	4	4	5	5	5	5	5	5	5	5	4	4	4	4	4	4	4	4	4	4	4	4
동의합니다	동의합니다	여성	20대	학사	3~6년	2차 의료기관(재활병원 및 의료원)	신경계	3	2	5	5	3	3	3	3	2	2	3	3	4	4	3	3	4	4	3	3	3	3	4	4	4	4	4	4	3	3	3	3	3	3	3	3	3	4	2	2	2	2
동의합니다	동의합니다	남성	40대	박사	10년 이상	2차 의료기관(재활병원 및 의료원)	근골격계	3	2	5	5	4	4	3	3	3	3	3	3	3	3	4	4	4	4	3	3	4	4	5	5	5	5	5	5	3	3	3	4	4	4	4	4	4	4	3	3	4	4
동의합니다	동의합니다	남성	40대	박사	10년 이상	2차 의료기관(재활병원 및 의료원)	근골격계	3	2	5	5	4	4	3	3	3	3	3	3	3	3	4	4	4	4	3	3	4	4	5	5	5	5	5	5	3	3	3	4	4	4	4	4	4	4	3	3	4	4
동의합니다	동의합니다	여성	20대	전문학사	1년 미만	2차 의료기관(재활병원 및 의료원)	신경계	4	4	5	5	4	3	2	2	3	3	2	2	4	4	3	3	5	5	4	4	3	3	5	5	5	5	5	5	3	3	4	4	3	3	3	3	3	3	3	3	3	3
동의합니다	동의합니다	남성	20대	학사	1~3년	2차 의료기관(재활병원 및 의료원)	신경계	4	3	5	4	5	4	3	2	4	2	3	2	2	2	2	2	4	2	3	2	4	4	5	5	5	5	5	4	4	2	4	3	3	3	2	2	2	2	2	2	2	2
동의합니다	동의합니다	남성	20대	학사	3~6년	2차 의료기관(재활병원 및 의료원)	신경계	5	5	5	5	3	3	3	3	3	3	3	3	5	5	5	5	5	5	3	3	5	5	5	5	5	5	5	5	5	2	5	2	4	2	2	2	5	3	3	3	3	3
동의합니다	동의합니다	남성	50대 이상	박사	10년 이상	대학교	기초의학	5	4	4	5	5	5	4	4	4	4	3	3	4	4	3	4	5	5	4	5	4	4	4	4	4	5	4	5	4	4	4	4	4	4	4	3	5	4	4	3	4	5
동의합니다	동의합니다	남성	40대	박사	6~10년	대학교	신경계	5	3	5	5	5	4	4	2	3	2	3	2	5	4	5	4	5	5	5	3	5	4	5	5	5	5	5	5	4	2	5	4	3	2	3	2	5	5	3	2	5	5
동의합니다	동의합니다	남성	30대	석사	6~10년	공기업(노인복지관)	근골격계	5	4	5	5	5	3	4	3	3	2	5	5	5	5	5	3	5	5	5	4	5	2	5	5	5	3	5	5	5	5	3	5	3	2	4	1	3	5	3	3	3	5
동의합니다	동의합니다	여성	20대	전문학사	6~10년	1차 의료기관(개인의원 및 클리닉)	근골격계	4	2	5	5	4	4	3	2	3	2	3	2	5	5	4	2	5	5	4	3	3	3	5	5	5	5	5	5	5	4	5	5	4	2	4	2	5	4	4	2	5	5
동의합니다	동의합니다	남성	20대	전문학사	1년 미만	1차 의료기관(개인의원 및 클리닉)	근골격계	3	1	5	5	5	5	3	1	5	5	5	3	5	5	5	5	5	5	5	3	5	5	5	5	5	5	5	5	3	3	3	3	3	3	3	3	5	5	5	5	5	5
동의합니다	동의합니다	남성	30대	박사	10년 이상	대학교	신경계	3	1	5	5	5	3	2	2	2	2	2	2	5	5	4	3	5	5	3	2	5	4	5	5	5	3	5	5	4	2	5	5	3	2	3	2	5	5	3	2	5	5
동의합니다	동의합니다	여성	20대	학사	1~3년	요양병원 및 시설	신경계	3	3	4	4	4	4	5	5	3	3	3	2	4	4	3	3	4	2	5	5	5	2	5	5	5	5	4	4	1	1	2	5	2	2	2	2	2	5	1	1	2	2
동의합니다	동의합니다	여성	20대	전문학사	1년 미만	2차 의료기관(재활병원 및 의료원)	신경계	4	4	4	4	4	4	3	3	3	3	3	3	5	5	4	4	5	5	3	3	3	3	4	4	5	5	5	5	3	3	3	3	3	3	3	3	3	3	3	3	3	3
동의합니다	동의합니다	여성	20대	전문학사	1~3년	1차 의료기관(개인의원 및 클리닉)	근골격계	3	3	5	5	4	4	3	3	3	3	3	3	4	4	3	3	4	4	3	3	4	4	5	4	3	3	5	5	3	3	3	3	3	3	3	3	3	3	3	3	4	4
동의합니다	동의합니다	남성	40대	박사	10년 이상	대학교	신경계	3	3	5	5	5	5	3	3	3	3	4	4	5	5	4	4	5	5	5	5	5	5	5	5	5	5	5	5	5	5	5	5	4	4	3	3	5	5	3	3	5	5
동의합니다	동의합니다	여성	20대	전문학사	1년 미만	1차 의료기관(개인의원 및 클리닉)	근골격계	5	4	5	5	5	4	4	4	4	4	4	4	5	5	4	4	5	5	4	4	4	4	5	5	5	5	5	5	5	4	5	5	5	5	4	4	5	5	4	4	5	5
동의합니다	동의합니다	여성	20대	전문학사	1년 미만	2차 의료기관(재활병원 및 의료원)	신경계	5	5	5	5	4	4	4	4	3	3	4	4	4	4	4	4	4	4	4	4	4	4	4	4	4	4	4	4	4	4	4	4	4	4	4	4	3	3	3	3	4	4
동의합니다	동의합니다	여성	20대	전문학사	6~10년	1차 의료기관(개인의원 및 클리닉)	근골격계	3	1	5	5	3	1	1	1	1	1	1	1	4	2	3	3	5	1	3	3	3	3	5	5	5	5	5	5	3	1	5	5	5	5	5	5	5	5	5	5	5	5
동의합니다	동의합니다	여성	20대	학사	3~6년	대학교	근골격계	4	3	5	5	4	4	2	2	3	3	4	4	3	3	3	3	5	5	3	3	5	5	5	5	5	5	5	5	3	3	4	4	3	3	2	2	4	4	2	2	4	4
동의합니다	동의합니다	남성	20대	학사	1~3년	보건소	신경계	4	2	5	5	5	5	4	2	3	2	3	2	5	5	3	2	5	5	5	5	5	5	5	5	5	5	5	5	3	3	5	5	4	4	4	2	5	4	2	2	4	3
동의합니다	동의합니다	여성	20대	학사	3~6년	대학교	근골격계	4	3	5	5	4	4	2	2	3	3	4	4	3	3	3	3	5	5	3	3	5	5	5	5	5	5	5	5	3	3	4	4	3	3	2	2	4	4	2	2	4	4
동의합니다	동의합니다	남성	20대	학사	1~3년	1차 의료기관(개인의원 및 클리닉)	근골격계	4	3	5	5	4	2	3	2	4	4	3	2	4	5	4	3	4	5	3	4	3	4	5	5	4	4	4	5	4	4	3	3	3	3	3	3	3	3	3	3	3	3
동의합니다	동의합니다	남성	30대	학사	6~10년	개인 운동센터	근골격계	3	2	5	5	4	4	4	2	3	2	4	4	5	4	5	3	5	5	2	2	5	5	5	5	4	4	4	5	4	2	2	1	2	1	1	1	2	2	2	1	2	2
동의합니다	동의합니다	남성	50대 이상	학사	20년 이상	3차 의료기관(종합병원 및 대학병원)	근골격계	5	5	5	5	4	4	4	4	3	3	3	3	5	5	3	3	5	5	5	5	5	5	5	5	5	5	4	4	4	4	4	4	4	4	4	4	4	4	4	4	4	4
동의합니다	동의합니다	남성	40대	전문학사	20년 이상	1차 의료기관(개인의원 및 클리닉)	근골격계	4	2	5	5	5	2	3	1	4	4	2	2	5	5	5	5	5	5	2	2	4	4	5	5	5	5	5	5	3	3	4	4	3	3	3	3	3	3	3	3	3	3
동의합니다	동의합니다	남성	20대	학사	3~6년	1차 의료기관(개인의원 및 클리닉)	근골격계	5	4	5	5	5	5	3	3	4	3	3	3	4	4	3	3	5	5	3	3	4	4	5	5	5	5	5	5	3	5	3	5	3	5	4	4	3	3	3	3	3	3
동의합니다	동의합니다	남성	50대 이상	박사	10년 이상	대학교	심혈관계	3	3	5	5	4	4	3	3	3	3	2	2	4	4	3	3	5	5	3	3	5	5	4	4	4	4	4	4	4	4	5	5	4	4	4	4	5	5	3	3	4	4
동의합니다	동의합니다	남성	50대 이상	박사	20년 이상	대학교	기초분야	3	3	5	5	4	4	2	2	4	4	3	3	2	3	3	4	5	5	3	4	4	4	4	5	4	5	5	4	3	3	5	4	3	3	3	4	5	4	3	3	3	3
동의합니다	동의합니다	남성	40대	박사	6~10년	대학교	근골격계	3	3	5	5	5	5	3	3	4	4	4	4	4	4	4	4	5	5	4	4	5	5	5	5	5	5	5	5	5	5	5	5	4	4	3	3	5	5	5	5	5	5
동의합니다	동의합니다	남성	30대	석사	3~6년	2차 의료기관(재활병원 및 의료원)	근골격계	4	2	5	5	5	4	5	3	5	3	3	2	5	4	5	4	5	4	4	3	5	4	5	5	5	5	5	4	4	2	3	3	3	3	3	2	3	2	2	2	2	2
동의합니다	동의합니다	여성	50대 이상	학사	20년 이상	요양병원 및 시설	림프맛사지	5	5	5	5	5	5	5	5	5	5	5	5	5	5	5	5	5	5	5	5	5	5	5	5	5	5	5	5	4	4	4	4	4	4	4	4	4	4	4	4	5	5
동의합니다	동의합니다	남성	30대	박사	10년 이상	3차 의료기관(종합병원 및 대학병원)	신경계	5	5	5	5	5	5	5	5	5	5	3	3	5	5	5	5	5	5	3	3	5	5	5	5	5	5	5	5	5	5	5	5	5	5	3	3	5	5	3	3	5	5
동의합니다	동의합니다	남성	30대	전문학사	6~10년	2차 의료기관(재활병원 및 의료원)	근골격계	3	2	5	5	4	4	3	2	2	2	1	1	5	4	3	1	4	4	3	3	5	5	5	5	5	5	5	5	4	2	5	5	4	3	3	1	5	5	3	1	4	4
동의합니다	동의합니다	여성	20대	전문학사	3~6년	2차 의료기관(재활병원 및 의료원)	근골격계	3	3	5	5	3	3	3	3	2	2	2	2	2	2	2	2	5	5	3	3	4	4	5	5	5	5	5	5	5	5	5	5	4	4	3	3	4	4	3	3	4	4
동의합니다	동의합니다	남성	40대	학사	10년 이상	요양병원 및 시설	신경계	4	3	5	5	4	3	3	3	3	3	3	3	4	3	4	3	5	4	3	3	5	4	5	5	4	4	5	4	4	3	5	5	3	3	4	3	5	5	4	3	5	4
동의합니다	동의합니다	남성	40대	석사	10년 이상	3차 의료기관(종합병원 및 대학병원)	신경계	3	3	5	5	4	4	3	3	3	3	2	2	5	5	3	3	5	5	4	4	5	5	5	5	5	5	5	5	3	3	5	5	5	5	3	3	4	4	3	3	5	5
동의합니다	동의합니다	여성	20대	전문학사	1~3년	보건소	근골격계	3	3	5	5	2	2	2	2	2	2	1	1	3	3	3	3	4	4	2	2	3	3	5	5	5	5	5	5	5	5	5	5	5	5	1	1	5	5	2	2	5	5
동의합니다	동의합니다	여성	30대	박사	3~6년	대학교	신경계	5	5	5	4	5	4	4	4	5	5	4	3	5	4	2	2	5	5	3	3	5	5	5	5	5	5	5	5	4	4	4	4	4	3	2	2	4	4	2	2	3	3
동의합니다	동의합니다	여성	40대	학사	6~10년	요양병원 및 시설	근골격계	4	3	5	5	4	3	4	3	4	3	4	3	4	3	3	3	4	4	3	3	3	3	5	5	5	4	5	5	4	3	5	5	5	4	3	3	5	4	4	3	5	4
동의합니다	동의합니다	여성	20대	학사	1년 미만	1차 의료기관(개인의원 및 클리닉)	근골격계	1	1	5	5	4	4	3	3	2	2	2	2	4	4	4	4	5	5	3	3	5	5	5	5	5	5	5	5	5	5	5	5	3	2	2	2	5	5	2	2	5	5
동의합니다	동의합니다	여성	20대	전문학사	1~3년	1차 의료기관(개인의원 및 클리닉)	근골격계	5	4	5	5	4	4	4	3	4	3	4	3	5	4	4	3	5	5	4	3	5	5	5	5	5	5	5	5	5	5	5	5	4	4	4	3	4	3	2	2	4	4
동의합니다	동의합니다	남성	40대	석사	10년 이상	요양병원 및 시설	암물리치료	5	4	5	5	5	5	3	3	4	4	4	4	3	3	4	4	5	5	3	3	5	5	3	3	4	3	4	3	5	5	5	5	5	5	4	2	4	4	3	3	5	5
동의합니다	동의합니다	여성	20대	전문학사	1~3년	2차 의료기관(재활병원 및 의료원)	신경계	4	3	5	5	4	3	3	3	4	3	4	4	5	5	4	3	5	5	5	5	4	4	4	4	5	5	5	5	4	3	4	4	4	3	4	3	4	4	4	3	4	4
동의합니다	동의합니다	여성	30대	석사	6~10년	3차 의료기관(종합병원 및 대학병원)	근골격계	4	3	5	5	5	4	4	3	4	4	5	4	5	4	4	3	5	4	3	3	5	5	5	5	5	5	5	5	5	4	4	4	4	4	4	3	5	5	4	4	4	5
동의합니다	동의합니다	여성	20대	학사	3~6년	3차 의료기관(종합병원 및 대학병원)	피부계	4	2	5	5	5	5	4	3	3	3	3	2	5	5	4	3	5	5	5	5	5	5	5	5	5	5	5	5	5	3	5	5	5	5	5	2	5	5	5	5	5	5
동의합니다	동의합니다	여성	20대	학사	3~6년	1차 의료기관(개인의원 및 클리닉)	근골격계	3	2	5	5	5	5	3	3	3	3	3	3	5	5	4	4	5	5	5	5	5	5	5	5	5	5	5	5	5	5	5	5	5	5	5	5	5	5	5	5	5	5
동의합니다	동의합니다	여성	20대	학사	3~6년	1차 의료기관(개인의원 및 클리닉)	근골격계	3	2	5	5	5	5	3	3	3	3	3	3	5	5	4	4	5	5	5	5	5	5	5	5	5	5	5	5	5	5	5	5	5	5	5	5	5	5	5	5	5	5
동의합니다	동의합니다	여성	30대	학사	6~10년	2차 의료기관(재활병원 및 의료원)	신경계	2	2	4	4	3	3	2	2	3	3	2	2	3	3	2	2	3	3	1	1	3	3	3	3	3	3	3	3	3	3	4	4	4	4	1	1	2	2	1	1	2	2
동의합니다	동의합니다	남성	40대	박사	10년 이상	대학교	신경계	4	3	5	5	4	3	3	3	3	3	3	3	5	4	3	3	5	5	4	3	5	5	5	5	5	5	5	5	4	3	4	4	4	3	4	3	5	5	4	3	4	4
동의합니다	동의합니다	남성	30대	석사	10년 이상	3차 의료기관(종합병원 및 대학병원)	신경계	3	2	5	5	4	4	3	2	3	2	3	2	5	5	3	2	5	5	4	4	5	5	5	5	5	5	5	5	5	5	5	5	5	3	3	2	4	5	3	3	3	3
동의합니다	동의합니다	여성	40대	박사	10년 이상	2차 의료기관(재활병원 및 의료원)	근골격계	4	4	5	5	4	4	4	4	3	3	3	3	4	4	4	4	5	5	3	3	5	5	5	5	5	5	5	5	3	3	3	3	3	3	3	3	3	2	3	3	3	3
동의합니다	동의합니다	남성	50대 이상	박사	20년 이상	대학교	신경계	4	3	5	5	5	5	4	4	4	4	3	3	4	5	4	4	5	5	4	4	5	5	5	5	5	5	5	5	5	5	5	5	5	5	5	5	5	5	5	5	5	5
동의합니다	동의합니다	여성	20대	학사	1~3년	2차 의료기관(재활병원 및 의료원)	신경계	4	4	5	5	3	3	3	3	3	3	3	3	3	3	3	3	5	5	5	5	4	4	5	5	5	5	5	5	4	4	5	5	4	4	4	4	4	4	4	4	4	4
동의합니다	동의합니다	남성	50대 이상	전문학사	20년 이상	1차 의료기관(개인의원 및 클리닉)	근골격계	5	4	5	5	4	3	4	3	4	3	4	3	5	5	4	3	5	5	5	4	5	5	5	4	4	3	4	3	4	4	4	4	4	3	3	3	4	4	4	3	4	4
동의합니다	동의합니다	여성	20대	학사	1~3년	2차 의료기관(재활병원 및 의료원)	신경계	4	4	5	5	5	5	4	4	4	4	4	4	5	5	4	4	5	5	3	3	4	4	5	5	5	5	5	5	4	4	4	4	3	3	3	3	4	4	3	3	3	3
동의합니다	동의하지 않습니다
동의합니다	동의합니다	남성	30대	학사	10년 이상	3차 의료기관(종합병원 및 대학병원)	근골격계	4	3	5	5	5	5	3	3	3	3	4	3	4	3	4	3	5	4	5	4	5	5	5	5	5	5	5	5	4	4	5	5	5	5	4	3	5	5	3	3	5	5
동의합니다	동의합니다	남성	30대	학사	6~10년	3차 의료기관(종합병원 및 대학병원)	신경계	5	5	5	5	5	5	5	5	5	5	5	5	5	5	5	5	5	5	5	5	5	5	5	5	5	5	5	5	5	5	5	5	5	5	5	5	5	5	5	5	5	5
동의합니다	동의합니다	남성	20대	학사	1년 미만	2차 의료기관(재활병원 및 의료원)	신경계	2	2	5	5	4	4	3	3	2	2	2	2	4	4	3	3	5	5	3	3	5	5	5	5	5	5	5	5	3	3	4	4	3	3	3	3	4	4	3	3	3	3
동의합니다	동의합니다	여성	40대	박사	10년 이상	대학교	물리적인자	3	3	5	5	4	4	3	3	3	3	3	3	5	5	4	4	5	5	3	3	4	4	5	5	5	5	5	5	3	3	5	5	3	4	3	4	5	5	4	5	4	5
동의합니다	동의합니다	여성	20대	전문학사	3~6년	1차 의료기관(개인의원 및 클리닉)	근골격계	2	2	5	5	2	2	3	3	3	3	3	3	5	5	3	3	5	5	5	5	2	2	5	5	5	5	5	5	4	4	5	5	5	5	3	3	4	4	3	3	5	5
동의합니다	동의합니다	여성	40대	전문학사	10년 이상	1차 의료기관(개인의원 및 클리닉)	근골격계	4	3	5	5	3	3	4	4	4	4	3	3	4	4	4	4	5	5	3	3	3	3	5	5	5	5	5	5	4	4	5	5	4	4	3	3	4	4	3	3	5	5
동의합니다	동의합니다	여성	20대	전문학사	1년 미만	1차 의료기관(개인의원 및 클리닉)	근골격계	3	3	5	5	4	4	3	3	3	3	3	3	4	4	3	3	4	4	3	3	5	5	5	5	5	5	5	5	4	4	5	5	4	4	4	4	4	5	3	3	5	5
동의합니다	동의합니다	여성	20대	학사	3~6년	1차 의료기관(개인의원 및 클리닉)	근골격계	2	2	4	4	2	2	2	2	2	2	2	2	3	3	2	2	3	3	3	3	4	4	4	4	4	4	4	4	3	3	3	3	3	3	2	2	4	4	2	2	3	3
동의합니다	동의하지 않습니다
동의합니다	동의합니다	남성	50대 이상	박사	20년 이상	대학교	근골격계	5	4	5	5	5	5	4	4	4	4	4	4	5	5	5	4	5	5	5	5	4	3	5	4	4	4	4	4	4	4	5	5	4	4	4	3	5	4	4	3	4	3
동의합니다	동의합니다	남성	30대	박사	6~10년	3차 의료기관(종합병원 및 대학병원)	심혈관계	5	4	4	4	5	5	4	4	4	4	4	4	5	5	5	5	5	5	4	4	5	5	5	5	5	5	5	5	3	3	3	3	3	3	3	3	3	3	3	3	3	3
동의합니다	동의합니다	여성	40대	전문학사	10년 이상	1차 의료기관(개인의원 및 클리닉)	근골격계	2	2	5	5	3	3	2	2	3	3	2	2	4	4	3	3	4	4	4	4	5	5	5	5	5	5	5	5	3	3	5	5	5	5	5	5	5	5	3	3	5	5
동의합니다	동의합니다	남성	50대 이상	박사	20년 이상	2차 의료기관(재활병원 및 의료원)	근골격계	3	2	5	5	3	3	3	3	2	2	3	2	5	5	3	3	5	5	4	4	5	5	5	5	5	5	5	5	4	4	5	5	4	4	4	4	5	5	5	5	5	5
동의합니다	동의합니다	남성	30대	학사	6~10년	3차 의료기관(종합병원 및 대학병원)	근골격계	5	5	5	5	5	5	5	5	4	2	4	3	5	5	5	5	5	5	5	5	5	5	5	5	5	5	5	5	5	5	5	5	5	5	3	3	5	5	3	3	4	4
동의합니다	동의합니다	여성	40대	학사	20년 이상	요양병원 및 시설	근골격계	3	3	5	5	4	4	5	5	4	4	4	4	5	5	4	4	5	5	4	4	5	5	5	5	5	5	5	5	5	5	5	5	5	5	4	4	5	5	4	4	5	5
동의합니다	동의합니다	남성	30대	석사	10년 이상	2차 의료기관(재활병원 및 의료원)	근골격계	4	4	5	5	3	3	4	4	3	3	3	3	5	5	4	4	5	5	4	3	5	5	5	5	5	5	5	5	5	5	4	3	3	3	3	3	3	3	3	3	3	3
동의합니다	동의합니다	남성	20대	학사	3~6년	3차 의료기관(종합병원 및 대학병원)	근골격계	4	2	5	5	5	2	3	1	4	2	4	1	5	4	4	2	5	4	4	3	5	5	5	5	5	4	5	4	5	1	3	5	4	4	4	1	4	5	3	1	3	5
동의합니다	동의합니다	남성	30대	석사	10년 이상	2차 의료기관(재활병원 및 의료원)	근골격계	5	3	5	5	5	2	3	3	3	2	3	3	4	3	3	3	5	5	4	3	5	5	5	5	5	5	5	5	4	2	4	5	3	5	4	4	3	3	3	3	3	3
동의합니다	동의합니다	여성	20대	학사	1년 미만	3차 의료기관(종합병원 및 대학병원)	심혈관계	3	3	5	5	5	5	3	3	2	2	2	2	4	4	3	3	5	5	3	3	4	3	5	5	5	5	5	5	4	3	5	5	2	2	2	2	4	4	2	2	5	5
동의합니다	동의합니다	남성	40대	박사	10년 이상	2차 의료기관(재활병원 및 의료원)	근골격계	3	2	5	5	3	3	2	2	3	3	2	2	4	4	3	3	5	5	3	3	5	5	5	5	5	5	5	5	3	3	4	4	3	3	3	3	4	4	3	3	4	4
동의합니다	동의합니다	남성	20대	전문학사	1년 미만	3차 의료기관(종합병원 및 대학병원)	근골격계	4	4	5	5	4	3	3	3	3	3	3	3	5	5	3	3	5	5	4	3	5	5	5	5	5	5	5	5	4	4	5	5	4	5	4	3	5	5	2	2	5	5
동의합니다	동의합니다	여성	20대	학사	1~3년	3차 의료기관(종합병원 및 대학병원)	신경계	5	5	4	5	4	5	5	4	5	4	4	4	5	4	5	5	4	5	4	4	4	5	5	4	5	5	5	5	4	5	5	5	4	5	4	4	5	5	4	4	4	4
동의합니다	동의합니다	여성	20대	전문학사	3~6년	2차 의료기관(재활병원 및 의료원)	신경계	4	3	5	5	3	3	4	3	4	3	4	3	5	5	4	3	5	5	4	5	5	5	5	5	5	5	5	5	4	3	3	3	3	3	3	3	3	3	3	3	3	3
동의합니다	동의합니다	남성	40대	학사	10년 이상	3차 의료기관(종합병원 및 대학병원)	근골격계	4	4	5	5	4	4	3	3	3	3	3	3	4	4	3	3	5	5	4	4	4	4	4	4	4	4	4	4	4	4	4	4	3	3	3	3	4	4	3	3	4	4
동의합니다	동의합니다	여성	30대	석사	6~10년	1차 의료기관(개인의원 및 클리닉)	근골격계	4	2	5	5	4	3	3	2	4	3	3	3	5	4	4	3	5	5	4	3	5	4	5	5	5	5	5	5	5	5	5	5	5	5	4	3	4	4	4	3	4	4
동의합니다	동의합니다	여성	20대	전문학사	1~3년	2차 의료기관(재활병원 및 의료원)	신경계	3	3	5	5	3	3	3	3	3	3	3	3	5	5	3	3	5	5	3	3	4	4	5	5	5	5	5	5	3	3	4	4	3	3	3	3	4	4	3	3	3	3
동의합니다	동의합니다	남성	40대	석사	6~10년	1차 의료기관(개인의원 및 클리닉)	근골격계	5	2	5	5	4	2	2	2	3	2	2	1	4	3	3	2	5	3	3	2	5	5	5	5	5	5	5	4	3	2	5	5	3	2	2	2	1	1	1	1	3	1
동의합니다	동의합니다	남성	50대 이상	박사	10년 이상	대학교	근골격계	1	1	3	3	3	3	1	1	1	1	1	1	1	1	1	1	3	3	1	2	3	3	3	3	3	3	3	3	4	5	5	5	5	5	5	5	5	5	2	2	4	4
동의합니다	동의합니다	여성	30대	학사	10년 이상	3차 의료기관(종합병원 및 대학병원)	신경계	4	3	5	5	5	5	4	3	4	3	4	3	4	4	4	3	5	5	4	3	5	5	5	5	5	5	5	5	4	4	4	4	4	4	4	3	4	4	4	3	4	4
동의합니다	동의합니다	여성	20대	학사	1~3년	2차 의료기관(재활병원 및 의료원)	신경계	4	4	5	5	4	4	4	4	4	4	4	4	5	5	4	4	5	5	3	3	4	4	5	5	5	5	5	5	4	4	4	4	4	4	3	3	3	3	3	3	3	3
동의합니다	동의합니다	여성	30대	전문학사	6~10년	1차 의료기관(개인의원 및 클리닉)	근골격계	4	4	5	5	5	5	5	5	5	5	3	3	4	4	4	4	4	4	4	4	5	5	5	5	5	5	5	5	5	5	4	4	4	4	4	4	5	5	4	4	5	5
동의합니다	동의합니다	여성	30대	학사	6~10년	2차 의료기관(재활병원 및 의료원)	신경계	4	3	5	5	5	5	4	4	4	4	4	4	5	5	4	4	5	5	5	5	5	5	5	5	5	5	5	5	5	5	5	5	5	5	5	5	5	5	5	5	5	5
동의합니다	동의합니다	남성	20대	석사	1~3년	3차 의료기관(종합병원 및 대학병원)	근골격계	4	4	5	5	4	4	4	4	4	4	4	4	4	4	4	4	5	5	4	4	5	5	5	5	4	4	4	4	4	4	4	4	4	4	4	3	4	4	4	4	4	4
동의합니다	동의합니다	남성	40대	박사	10년 이상	대학교	신경계	4	4	5	5	5	5	4	4	5	4	5	4	5	5	5	4	5	5	5	5	5	5	5	5	5	5	5	5	5	3	5	5	5	4	5	4	5	5	5	4	5	4
동의합니다	동의합니다	여성	20대	학사	1~3년	2차 의료기관(재활병원 및 의료원)	신경계	5	5	5	5	5	5	5	4	5	3	5	3	5	5	5	4	5	5	5	3	5	5	5	5	5	5	5	5	5	4	5	5	5	5	5	3	5	5	5	3	5	5
동의합니다	동의합니다	남성	40대	박사	10년 이상	대학교	신경계	1	1	5	5	5	5	2	1	3	1	3	2	5	4	2	1	5	5	4	3	5	3	5	5	5	5	5	5	5	3	5	4	4	3	4	2	5	5	4	2	3	2
동의합니다	동의합니다	남성	20대	학사	1~3년	요양병원 및 시설	신경계	2	2	5	5	5	5	2	2	2	2	2	2	5	5	2	2	5	5	4	4	5	5	5	5	5	5	5	5	3	3	3	3	3	3	2	2	3	3	2	2	3	3
동의합니다	동의합니다	여성	30대	학사	10년 이상	3차 의료기관(종합병원 및 대학병원)	신경계	3	2	4	4	3	3	3	3	3	3	3	3	4	4	3	3	4	5	3	3	5	5	5	5	5	5	5	5	4	4	4	5	4	4	4	4	4	5	4	4	4	4
동의합니다	동의합니다	남성	30대	석사	3~6년	1차 의료기관(개인의원 및 클리닉)	근골격계	3	3	5	5	4	4	3	3	3	3	3	3	5	5	3	3	5	5	4	4	5	5	5	5	5	5	5	5	5	5	4	4	4	4	2	2	5	5	4	4	4	4
동의합니다	동의합니다	남성	50대 이상	전문학사	20년 이상	3차 의료기관(종합병원 및 대학병원)	근골격계	4	4	5	5	4	3	4	3	3	3	3	3	5	4	3	3	5	5	4	3	5	5	4	4	5	5	5	5	4	3	5	5	5	5	5	4	5	5	4	4	5	5
동의합니다	동의합니다	남성	30대	학사	3~6년	2차 의료기관(재활병원 및 의료원)	신경계	2	2	5	5	5	5	3	3	3	3	3	3	4	4	2	2	4	4	2	2	5	5	5	5	5	5	5	5	2	2	2	2	2	2	2	2	5	5	5	5	5	5
동의합니다	동의합니다	여성	50대 이상	석사	20년 이상	3차 의료기관(종합병원 및 대학병원)	신경계	5	5	5	5	5	5	4	4	4	4	4	3	5	5	5	4	5	5	5	4	5	5	5	5	5	5	5	5	4	3	4	3	4	2	3	1	3	2	3	2	2	1
동의합니다	동의합니다	남성	40대	석사	10년 이상	공공기관	근골격계	2	2	5	5	4	3	2	2	2	2	2	2	4	3	2	2	5	4	4	3	5	5	5	4	5	4	5	4	5	3	4	4	4	4	4	3	4	3	4	3	4	3
동의합니다	동의합니다	남성	20대	학사	3~6년	3차 의료기관(종합병원 및 대학병원)	심혈관계	5	5	5	5	5	5	3	3	3	3	3	3	5	5	5	5	5	5	4	4	5	5	5	5	5	5	5	5	5	5	5	5	5	5	5	5	5	5	5	5	5	5
동의합니다	동의합니다	여성	30대	전문학사	6~10년	요양병원 및 시설	신경계	5	5	5	5	5	5	5	5	5	5	5	5	5	5	5	5	5	5	5	5	4	4	5	5	5	5	5	5	4	4	5	5	4	4	4	4	4	4	4	4	5	5
동의합니다	동의합니다	여성	30대	석사	3~6년	산업체	근골격계	3	3	5	5	4	3	3	3	3	3	3	3	4	4	3	3	5	5	3	3	5	5	5	5	5	5	5	5	5	4	5	4	5	4	5	4	5	4	5	4	5	4
동의합니다	동의합니다	여성	20대	전문학사	1년 미만	3차 의료기관(종합병원 및 대학병원)	근골격계	2	2	4	4	3	3	2	2	1	1	1	1	2	2	1	1	3	3	1	1	1	1	2	2	2	2	5	5	1	1	3	4	2	4	2	3	2	4	2	2	2	4
동의합니다	동의합니다	남성	20대	석사	1~3년	3차 의료기관(종합병원 및 대학병원)	근골격계	5	5	5	5	4	4	3	3	3	3	3	3	3	3	3	3	4	4	2	2	5	5	5	5	5	5	5	5	4	4	3	3	3	3	2	1	2	2	2	1	3	4
동의합니다	동의합니다	여성	30대	학사	3~6년	3차 의료기관(종합병원 및 대학병원)	신경계	3	3	5	5	4	4	3	3	3	3	2	2	4	4	2	2	5	5	3	3	3	3	4	4	5	5	5	5	3	3	4	5	5	5	5	5	5	5	3	3	4	4
동의합니다	동의합니다	남성	40대	박사	10년 이상	대학교	근골격계	4	2	5	5	4	3	3	1	3	1	4	3	5	5	3	1	5	5	3	2	4	4	5	4	5	4	5	5	4	3	4	3	4	3	5	2	4	5	3	2	4	4
동의합니다	동의합니다	남성	30대	박사	6~10년	대학교	신경계	3	3	5	5	5	5	3	3	4	4	2	2	5	5	3	3	5	5	3	3	5	5	5	5	5	5	5	5	4	4	3	3	2	2	1	1	5	5	2	2	3	3
동의합니다	동의합니다	여성	20대	석사	3~6년	3차 의료기관(종합병원 및 대학병원)	신경계	4	2	5	5	5	3	4	2	4	2	4	2	5	4	4	2	5	5	4	2	5	5	5	5	5	5	5	5	5	3	5	5	5	4	3	2	4	4	3	2	3	2
동의합니다	동의합니다	남성	40대	학사	20년 이상	1차 의료기관(개인의원 및 클리닉)	근골격계	4	4	5	5	4	4	4	3	3	3	3	3	5	4	4	4	5	5	5	4	5	4	5	5	5	5	5	5	4	3	5	5	4	3	4	3	5	5	4	3	4	4
동의합니다	동의합니다	여성	20대	학사	3~6년	2차 의료기관(재활병원 및 의료원)	신경계	3	3	5	5	5	5	4	4	4	4	4	4	5	5	5	5	5	5	5	5	5	5	5	5	5	5	5	5	5	5	4	4	4	4	3	3	4	4	4	4	3	3
동의합니다	동의합니다	여성	30대	학사	10년 이상	2차 의료기관(재활병원 및 의료원)	신경계	5	4	5	5	5	4	4	4	4	4	3	3	5	5	3	3	5	5	5	5	5	5	5	5	5	5	5	5	3	2	5	5	5	5	3	2	5	5	2	2	5	5
동의합니다	동의합니다	남성	50대 이상	박사	20년 이상	대학교	보조기ㆍ의지학	3	3	5	5	5	5	3	3	4	4	4	4	4	4	4	4	5	5	4	4	5	5	5	5	5	5	5	5	5	5	5	5	4	4	4	4	5	5	5	5	5	5
동의합니다	동의합니다	남성	20대	전문학사	1~3년	2차 의료기관(재활병원 및 의료원)	신경계	4	3	4	4	5	5	4	3	4	3	4	4	5	5	5	4	5	5	5	5	5	5	5	5	5	5	5	5	5	4	4	4	5	5	4	4	4	5	4	4	4	4
동의합니다	동의합니다	남성	30대	석사	6~10년	2차 의료기관(재활병원 및 의료원)	신경계	4	3	5	5	5	5	4	3	3	3	3	3	5	5	3	3	5	5	3	2	4	4	5	5	5	5	5	5	4	3	5	5	5	5	5	4	5	5	5	3	5	5
동의합니다	동의합니다	남성	30대	학사	10년 이상	프로스포츠구단	근골격계	3	3	5	5	2	2	3	3	3	3	3	3	3	3	3	3	4	4	2	2	5	5	5	5	5	5	4	4	4	4	5	5	3	3	3	3	5	5	3	3	5	5
동의합니다	동의합니다	여성	40대	박사	10년 이상	요양병원 및 시설	신경계	4	3	5	5	5	5	4	3	4	3	4	3	5	5	4	3	5	5	5	5	5	5	5	5	5	5	5	5	5	5	5	5	5	5	4	3	5	5	5	4	5	5
동의합니다	동의합니다	여성	20대	학사	3~6년	2차 의료기관(재활병원 및 의료원)	근골격계	4	4	5	5	5	5	3	2	3	2	3	2	5	5	5	3	5	5	4	3	5	5	5	5	5	5	5	5	5	2	5	5	5	5	5	3	5	5	3	3	3	4
동의합니다	동의합니다	여성	20대	전문학사	1년 미만	2차 의료기관(재활병원 및 의료원)	신경계	3	3	5	5	3	3	2	2	3	3	3	3	5	5	4	4	5	5	3	3	5	5	5	5	5	5	5	5	3	3	4	4	3	3	3	3	4	5	3	4	4	5
동의합니다	동의합니다	여성	20대	전문학사	1년 미만	1차 의료기관(개인의원 및 클리닉)	근골격계	5	5	5	5	5	5	4	4	4	4	4	4	4	4	4	4	5	5	4	4	4	4	5	5	5	5	5	5	5	5	5	5	5	5	5	5	5	5	5	5	5	5
동의합니다	동의합니다	남성	20대	학사	1~3년	2차 의료기관(재활병원 및 의료원)	신경계	3	3	5	5	5	5	3	3	3	3	3	4	5	5	3	4	5	4	3	4	5	5	5	5	5	5	5	5	4	1	4	4	4	4	3	1	4	4	3	1	4	4
동의합니다	동의합니다	남성	20대	학사	1년 미만	연구소	신경계	4	3	5	5	5	5	5	5	5	5	4	4	5	5	5	5	5	5	4	4	4	4	5	5	5	5	5	5	5	5	4	4	5	5	5	5	5	5	4	4	5	5
동의합니다	동의합니다	남성	20대	학사	1~3년	1차 의료기관(개인의원 및 클리닉)	근골격계	3	3	5	5	4	4	3	3	3	3	3	3	4	4	3	3	5	5	3	3	5	5	5	5	5	5	5	5	4	4	4	4	4	3	3	3	4	3	3	3	3	3
동의합니다	동의합니다	여성	20대	학사	1~3년	2차 의료기관(재활병원 및 의료원)	신경계	2	2	5	5	4	4	4	4	4	4	4	4	5	5	4	4	5	5	5	5	5	5	5	5	5	5	5	5	4	4	4	4	4	4	4	4	4	4	4	4	4	4
동의합니다	동의합니다	여성	30대	석사	6~10년	3차 의료기관(종합병원 및 대학병원)	근골격계	3	2	5	5	4	3	3	3	3	3	3	3	5	5	3	3	5	5	3	3	5	5	5	5	5	5	5	5	3	3	5	5	3	3	3	3	5	5	3	3	3	4
동의합니다	동의합니다	여성	20대	학사	1~3년	2차 의료기관(재활병원 및 의료원)	신경계	2	2	5	5	3	3	2	2	2	2	2	2	5	5	4	3	5	5	3	3	5	5	5	5	5	5	5	5	3	3	3	5	3	3	2	2	2	2	2	2	3	3
동의합니다	동의합니다	남성	30대	학사	6~10년	1차 의료기관(개인의원 및 클리닉)	근골격계	5	4	5	5	5	5	5	5	5	5	5	5	5	5	5	5	5	5	5	5	5	5	5	5	5	5	5	5	5	4	5	5	5	5	5	5	5	5	3	3	5	5
동의합니다	동의합니다	여성	20대	학사	1~3년	2차 의료기관(재활병원 및 의료원)	신경계	3	3	5	5	4	4	4	4	3	3	4	4	4	4	3	3	5	5	4	4	4	4	5	5	5	5	5	5	4	4	5	5	3	3	3	3	4	4	4	4	4	4
동의합니다	동의합니다	남성	30대	석사	6~10년	2차 의료기관(재활병원 및 의료원)	근골격계	2	2	3	3	2	2	1	1	1	1	1	1	1	1	1	1	2	2	1	1	1	1	5	5	4	4	4	4	2	1	2	2	1	1	1	1	2	2	1	1	3	3
동의합니다	동의합니다	여성	30대	전문학사	1~3년	2차 의료기관(재활병원 및 의료원)	근골격계	3	3	5	5	5	5	4	4	3	3	4	4	5	5	3	4	5	5	5	5	5	5	5	5	5	5	5	5	5	5	5	5	3	3	3	3	4	5	4	3	4	4
동의합니다	동의합니다	여성	20대	전문학사	1년 미만	2차 의료기관(재활병원 및 의료원)	신경계	5	5	5	5	5	5	5	5	5	5	5	5	5	5	5	5	5	5	5	5	4	4	5	5	5	5	5	5	4	4	5	5	5	5	5	5	5	5	5	5	5	5
동의합니다	동의합니다	남성	20대	학사	3~6년	3차 의료기관(종합병원 및 대학병원)	소아물리치료	3	3	5	5	5	5	3	3	3	3	3	3	5	5	3	3	5	5	4	3	3	3	5	5	5	5	5	5	5	4	5	4	5	4	3	3	5	5	3	3	5	5
동의합니다	동의합니다	남성	30대	석사	3~6년	3차 의료기관(종합병원 및 대학병원)	신경계	5	5	5	5	5	5	2	3	3	4	2	4	5	5	2	4	5	5	2	4	5	5	5	5	5	5	5	5	2	4	4	2	3	1	1	1	3	1	3	1	3	1
동의합니다	동의합니다	여성	20대	석사	3~6년	3차 의료기관(종합병원 및 대학병원)	신경계	4	4	5	5	4	4	3	3	3	3	3	3	4	4	4	3	5	5	3	4	5	5	5	5	5	5	5	5	4	3	4	3	4	3	4	3	4	3	3	3	4	3
동의합니다	동의합니다	남성	30대	석사	10년 이상	1차 의료기관(개인의원 및 클리닉)	근골격계	5	3	5	5	5	4	5	4	5	4	5	3	5	3	5	3	5	5	5	4	5	4	5	4	5	5	5	5	5	5	5	5	5	5	5	5	5	5	5	5	5	5
동의합니다	동의합니다	여성	40대	전문학사	20년 이상	1차 의료기관(개인의원 및 클리닉)	근골격계	5	4	5	5	4	3	3	3	3	3	3	3	4	3	4	3	5	4	3	3	5	4	5	5	5	5	5	5	4	3	5	5	4	4	3	3	3	3	3	3	4	4
동의합니다	동의합니다	여성	20대	전문학사	3~6년	2차 의료기관(재활병원 및 의료원)	신경계	4	4	5	5	4	3	4	4	3	1	3	2	5	5	3	3	5	5	2	1	5	5	5	5	5	5	5	5	3	3	5	5	5	5	3	5	3	5	3	3	4	5
동의합니다	동의합니다	남성	40대	박사	1~3년	대학교	온열 및 수치료	4	4	5	5	4	4	3	3	2	2	2	2	5	5	2	2	5	5	4	4	5	5	5	5	5	5	4	5	3	3	4	5	4	4	4	3	4	5	3	3	4	4
동의합니다	동의합니다	여성	20대	전문학사	1년 미만	2차 의료기관(재활병원 및 의료원)	신경계	4	4	5	5	5	5	4	4	4	4	4	4	5	5	4	4	4	4	4	4	5	5	5	5	5	5	5	5	5	5	5	5	4	4	4	4	4	4	4	4	4	4
동의합니다	동의합니다	여성	20대	학사	1~3년	2차 의료기관(재활병원 및 의료원)	신경계	5	5	5	5	5	5	5	5	5	5	5	5	5	5	5	5	5	5	5	5	5	5	5	5	5	5	5	5	5	5	5	5	5	5	4	4	5	5	4	4	5	5
동의합니다	동의합니다	남성	20대	전문학사	1년 미만	요양병원 및 시설	신경계	5	3	5	5	4	3	5	3	3	3	3	3	5	4	3	3	5	4	3	3	3	3	5	5	5	5	5	5	4	3	5	5	5	5	3	3	5	5	3	3	3	3
동의합니다	동의합니다	남성	20대	석사	1~3년	3차 의료기관(종합병원 및 대학병원)	신경계	4	3	5	5	5	5	5	5	4	4	3	3	5	5	5	5	5	5	5	5	5	5	5	5	5	5	5	5	4	4	5	5	5	5	2	2	5	5	2	2	4	4
동의합니다	동의합니다	남성	20대	전문학사	1~3년	2차 의료기관(재활병원 및 의료원)	신경계	4	3	5	5	4	3	4	4	4	4	4	4	4	3	4	3	5	4	5	4	5	4	5	5	5	5	5	5	4	4	4	4	3	3	3	3	3	3	3	3	3	3
동의합니다	동의합니다	여성	30대	학사	6~10년	3차 의료기관(종합병원 및 대학병원)	신경계	4	3	5	5	5	4	4	3	4	3	4	3	5	4	4	3	5	5	4	3	5	5	5	5	5	5	5	5	4	3	4	4	4	4	4	3	4	4	4	3	4	4
동의합니다	동의합니다	남성	20대	학사	1~3년	2차 의료기관(재활병원 및 의료원)	신경계	4	4	5	5	5	5	4	3	4	3	3	2	5	5	4	3	5	5	4	4	4	3	5	4	4	4	4	4	3	3	3	2	3	3	3	3	4	4	4	4	4	4
동의합니다	동의합니다	여성	20대	전문학사	3~6년	2차 의료기관(재활병원 및 의료원)	신경계	3	3	5	5	4	4	3	3	3	3	3	3	3	3	3	3	4	4	3	3	5	5	4	5	5	5	5	5	4	4	4	4	4	4	2	2	3	3	2	2	3	4
동의합니다	동의합니다	여성	20대	학사	3~6년	1차 의료기관(개인의원 및 클리닉)	근골격계	2	2	5	5	4	4	3	3	2	2	2	2	4	4	3	3	5	5	4	4	5	5	5	5	4	4	5	4	4	4	4	5	4	5	4	5	4	5	3	2	5	5
동의합니다	동의합니다	여성	30대	전문학사	10년 이상	2차 의료기관(재활병원 및 의료원)	근골격계	5	5	5	5	5	5	2	2	5	5	3	3	5	5	5	5	5	5	5	5	5	5	5	5	5	5	5	5	5	3	2	5	3	1	1	1	5	3	3	1	1	5
동의합니다	동의합니다	여성	20대	전문학사	3~6년	2차 의료기관(재활병원 및 의료원)	신경계	3	4	5	5	3	2	3	2	3	2	3	2	5	5	4	4	5	5	4	4	5	5	5	5	5	5	5	5	5	5	5	5	3	3	2	2	4	4	3	3	3	3
동의합니다	동의합니다	여성	20대	전문학사	1~3년	요양병원 및 시설	신경계	2	2	4	4	2	2	3	3	3	3	3	3	4	4	3	3	5	5	4	4	3	3	5	5	5	5	4	4	3	3	2	2	2	2	2	2	3	3	3	3	3	3
동의합니다	동의합니다	여성	20대	전문학사	3~6년	2차 의료기관(재활병원 및 의료원)	신경계	4	4	4	4	4	4	4	4	4	4	4	4	4	4	4	4	4	4	4	4	4	4	4	4	4	4	4	4	4	4	4	4	4	4	4	4	4	4	4	4	4	4
동의합니다	동의합니다	여성	20대	학사	1~3년	2차 의료기관(재활병원 및 의료원)	신경계	4	4	5	5	4	3	4	2	4	2	4	2	5	5	4	3	5	5	4	4	4	3	5	5	5	5	5	4	4	3	4	3	4	3	2	1	4	3	2	1	4	3
동의합니다	동의합니다	여성	20대	학사	1년 미만	대학교	근골격계	5	4	5	5	4	3	4	3	4	3	4	3	5	5	4	3	5	5	4	3	5	5	5	5	5	5	5	5	4	3	4	3	3	3	3	3	5	4	3	3	3	3
동의합니다	동의합니다	여성	30대	학사	1~3년	1차 의료기관(개인의원 및 클리닉)	근골격계	3	3	3	3	3	3	3	3	4	4	4	4	4	4	4	4	4	4	4	4	3	3	5	5	5	5	5	5	4	4	4	4	3	3	3	3	3	3	3	3	3	3
동의합니다	동의합니다	여성	30대	학사	10년 이상	2차 의료기관(재활병원 및 의료원)	근골격계	5	4	5	5	5	3	3	3	3	3	3	2	3	3	5	3	5	4	4	2	5	5	5	5	5	5	5	5	5	5	5	5	5	5	5	5	5	5	3	3	5	5
동의합니다	동의합니다	남성	20대	학사	1년 미만	대학교	근골격계	3	3	5	5	4	3	3	2	2	3	3	3	3	4	3	3	5	5	3	4	5	5	5	5	5	5	5	5	5	4	5	4	3	4	2	2	3	4	2	2	3	4
동의합니다	동의합니다	남성	30대	학사	10년 이상	개인센터	신경계	2	2	4	4	4	4	2	2	2	2	2	2	4	4	2	2	4	4	2	2	5	5	5	5	5	5	5	5	4	4	4	4	4	4	2	2	4	4	2	2	4	4
동의합니다	동의합니다	남성	30대	학사	10년 이상	2차 의료기관(재활병원 및 의료원)	신경계	2	2	5	5	3	3	2	2	2	2	3	3	4	4	3	3	5	5	4	4	5	5	5	5	5	5	5	5	4	4	4	4	3	3	3	3	3	3	3	3	2	2
동의합니다	동의합니다	여성	30대	학사	6~10년	1차 의료기관(개인의원 및 클리닉)	근골격계	5	4	5	4	5	3	5	2	5	3	4	2	4	3	3	3	5	4	3	3	5	5	5	5	5	5	5	5	3	2	3	3	3	2	3	2	4	3	3	2	4	4
동의합니다	동의합니다	남성	20대	학사	3~6년	2차 의료기관(재활병원 및 의료원)	신경계	5	5	4	5	5	5	5	5	4	5	4	4	4	5	5	4	5	5	5	5	5	3	5	5	5	5	5	5	4	3	4	2	3	2	3	2	2	2	2	1	3	2
동의합니다	동의합니다	여성	20대	학사	1년 미만	연구소	신경계	3	2	5	5	4	2	3	2	3	2	3	2	4	5	3	2	5	4	4	4	5	5	5	5	5	5	5	5	5	4	5	5	4	4	3	3	5	5	3	3	4	4
동의합니다	동의합니다	남성	30대	석사	6~10년	한방병원	근골격계	3	3	5	5	5	5	4	3	5	5	5	5	5	5	4	3	3	3	3	3	5	5	5	5	5	5	5	5	3	2	3	1	3	1	1	1	4	3	1	1	3	3
동의합니다	동의합니다	남성	20대	석사	3~6년	3차 의료기관(종합병원 및 대학병원)	신경계	3	2	5	5	5	5	4	4	4	4	4	4	5	5	4	4	5	5	3	3	5	5	5	5	5	5	5	5	4	4	4	4	4	4	3	2	2	2	2	2	3	3
동의합니다	동의합니다	여성	20대	학사	1~3년	2차 의료기관(재활병원 및 의료원)	신경계	3	3	5	5	5	5	3	2	4	4	4	4	5	5	4	5	5	5	3	2	5	5	5	5	5	5	5	5	3	3	3	5	3	3	3	3	3	2	3	2	3	3
동의합니다	동의합니다	여성	30대	학사	3~6년	행정공무원	근골격계	4	3	5	5	5	5	4	3	5	5	4	3	5	5	3	3	5	5	5	5	5	5	5	5	5	5	5	5	5	5	5	5	5	5	5	5	5	5	5	5	5	5
동의합니다	동의합니다	여성	30대	학사	10년 이상	2차 의료기관(재활병원 및 의료원)	근골격계	4	4	5	5	5	5	5	4	5	5	3	3	3	3	3	3	4	4	4	4	2	2	4	4	5	5	4	4	4	4	5	5	5	5	4	4	3	3	4	4	5	5
동의합니다	동의합니다	남성	40대	석사	10년 이상	3차 의료기관(종합병원 및 대학병원)	신경계	3	3	5	5	4	4	3	3	4	4	4	4	5	5	3	3	5	5	3	3	5	5	5	5	5	5	5	5	3	3	5	5	3	3	3	3	4	4	3	3	4	4
동의합니다	동의합니다	남성	20대	학사	1~3년	2차 의료기관(재활병원 및 의료원)	신경계	2	2	5	5	3	3	2	2	2	2	3	3	5	5	4	3	5	5	3	3	5	5	5	5	5	5	5	5	4	4	3	4	3	4	2	2	3	4	2	2	3	4
동의합니다	동의합니다	여성	20대	전문학사	1년 미만	3차 의료기관(종합병원 및 대학병원)	근골격계	5	3	5	5	4	4	5	4	3	3	3	3	5	5	4	4	5	4	5	5	5	5	5	5	5	5	5	5	4	4	4	5	4	4	4	4	4	4	3	3	4	4
동의합니다	동의합니다	여성	20대	전문학사	1년 미만	2차 의료기관(재활병원 및 의료원)	근골격계	3	3	5	5	4	4	3	3	3	3	4	4	5	5	4	4	5	5	4	4	4	3	5	5	5	5	5	5	4	3	3	5	3	3	3	2	3	4	2	3	3	3
동의합니다	동의합니다	여성	20대	전문학사	1년 미만	2차 의료기관(재활병원 및 의료원)	신경계	3	2	5	5	4	4	3	3	3	3	3	3	5	5	3	3	5	5	3	3	2	2	5	5	5	5	5	5	3	4	4	5	4	5	3	3	4	5	2	2	4	4
동의합니다	동의합니다	남성	50대 이상	박사	20년 이상	대학교	심혈관계	4	4	5	5	5	4	3	3	3	3	3	3	4	4	3	3	5	5	3	3	4	4	5	5	5	5	5	5	5	4	5	5	4	4	4	4	5	5	4	4	4	4
동의합니다	동의합니다	여성	20대	학사	1~3년	2차 의료기관(재활병원 및 의료원)	신경계	5	5	5	5	4	4	4	4	4	4	4	4	5	5	4	4	5	5	5	5	4	4	5	5	5	5	4	4	4	4	4	4	4	4	4	4	4	4	4	4	4	4
동의합니다	동의합니다	여성	20대	전문학사	3~6년	2차 의료기관(재활병원 및 의료원)	신경계	4	3	5	5	4	3	4	4	3	3	3	3	4	4	4	4	5	5	4	4	3	3	4	4	5	5	5	5	5	5	4	5	4	5	4	5	4	5	4	4	4	4
동의합니다	동의합니다	남성	30대	학사	10년 이상	2차 의료기관(재활병원 및 의료원)	근골격계	3	2	5	5	4	3	3	2	3	2	3	3	5	5	3	3	5	5	4	4	5	5	5	5	5	5	5	5	5	3	5	5	5	5	3	2	5	5	2	1	5	5
동의합니다	동의합니다	남성	30대	전문학사	6~10년	1차 의료기관(개인의원 및 클리닉)	근골격계	3	3	5	5	4	3	4	3	4	3	3	2	5	4	2	2	5	5	4	3	5	5	5	5	5	4	4	3	4	4	5	5	5	5	3	2	4	5	2	1	4	4
동의합니다	동의합니다	여성	20대	전문학사	1년 미만	대학교	근골격계	5	5	5	5	4	4	4	4	4	4	4	4	5	5	5	5	5	5	5	5	5	5	5	5	5	5	5	5	5	5	5	5	5	5	4	4	5	5	4	4	5	5
동의합니다	동의합니다	남성	40대	박사	10년 이상	3차 의료기관(종합병원 및 대학병원)	심혈관계	3	4	5	5	5	5	4	4	2	2	3	3	4	4	4	4	5	5	4	4	5	5	5	5	5	5	5	5	5	5	1	1	1	1	1	1	2	2	2	2	2	2
동의합니다	동의합니다	여성	20대	전문학사	1~3년	1차 의료기관(개인의원 및 클리닉)	근골격계	4	4	5	5	4	4	4	4	4	4	4	4	4	4	4	4	5	5	4	4	5	5	5	5	5	5	5	5	5	5	5	5	5	5	5	5	5	5	5	5	5	5
동의합니다	동의합니다	남성	50대 이상	석사	20년 이상	3차 의료기관(종합병원 및 대학병원)	신경계	5	3	5	4	5	4	5	4	5	3	5	3	5	4	5	3	5	4	5	4	5	5	5	5	5	5	5	5	5	4	5	5	5	4	5	4	5	4	5	3	5	4
동의합니다	동의합니다	여성	20대	학사	1~3년	2차 의료기관(재활병원 및 의료원)	신경계	4	4	4	4	4	4	4	4	4	4	4	4	4	4	4	4	4	4	4	4	4	4	4	4	4	4	4	4	4	4	4	4	4	4	4	4	4	4	4	4	4	4
동의합니다	동의합니다	남성	30대	학사	10년 이상	2차 의료기관(재활병원 및 의료원)	근골격계	4	3	5	5	3	3	4	4	3	3	3	3	4	4	4	4	4	4	4	4	5	5	5	5	5	5	5	5	5	4	5	5	5	5	5	5	5	5	5	5	5	5
동의합니다	동의합니다	여성	20대	학사	1년 미만	3차 의료기관(종합병원 및 대학병원)	근골격계	3	3	5	5	3	3	3	3	3	2	4	4	4	4	4	4	5	5	4	4	5	5	5	5	5	5	5	5	4	4	5	5	4	3	3	3	5	5	3	3	5	5
동의합니다	동의합니다	여성	20대	학사	1~3년	2차 의료기관(재활병원 및 의료원)	신경계	4	3	5	5	4	3	3	3	3	3	4	3	4	4	4	3	4	4	3	3	5	5	5	5	5	5	5	5	4	3	4	4	3	3	3	3	3	3	3	3	3	3
동의합니다	동의합니다	남성	30대	학사	6~10년	3차 의료기관(종합병원 및 대학병원)	신경계	3	3	5	5	4	4	3	3	3	2	3	2	5	4	4	3	5	5	4	3	4	4	5	5	5	5	5	5	3	2	4	3	3	2	3	2	3	2	3	2	3	3
동의합니다	동의합니다	여성	20대	전문학사	1년 미만	대학교	학생	5	3	5	5	5	5	5	2	5	5	5	5	5	5	5	5	5	5	5	5	5	4	5	5	5	5	5	5	5	4	5	5	5	5	5	4	5	5	5	3	5	5
동의합니다	동의합니다	여성	20대	전문학사	3~6년	산업체	근골격계	3	2	5	5	4	3	3	2	3	1	3	3	5	5	5	4	5	4	5	3	5	5	5	5	5	5	5	5	5	4	5	5	5	5	4	3	5	5	3	2	4	4
동의합니다	동의합니다	여성	30대	학사	6~10년	보건소	근골격계	3	2	5	5	4	3	3	3	3	3	3	3	4	3	4	3	5	4	2	2	4	3	4	5	4	5	5	5	4	3	4	5	4	4	3	3	4	5	3	3	3	4
동의합니다	동의합니다	여성	30대	전문학사	1~3년	1차 의료기관(개인의원 및 클리닉)	근골격계	4	4	5	5	5	4	4	4	4	3	3	3	5	5	4	4	5	5	4	3	5	5	5	5	5	5	5	5	5	5	5	5	5	5	4	4	5	5	4	4	5	5
동의합니다	동의합니다	여성	20대	전문학사	1년 미만	1차 의료기관(개인의원 및 클리닉)	신경계	3	3	4	4	4	4	3	3	3	3	3	3	4	5	4	4	4	4	3	4	3	3	5	5	5	5	5	5	4	4	3	4	3	3	3	3	3	4	3	3	3	4
동의합니다	동의합니다	여성	20대	학사	3~6년	요양병원 및 시설	소아	4	3	5	5	4	3	4	3	3	3	3	3	5	4	4	3	5	4	4	3	5	5	5	5	5	5	5	5	4	3	4	5	4	5	4	3	4	5	4	2	4	5
동의합니다	동의합니다	남성	40대	학사	20년 이상	장애인복지관	신경계	3	2	5	5	3	3	2	3	3	2	2	2	4	5	3	3	5	5	4	4	4	4	4	4	4	4	4	5	4	4	3	3	3	3	3	3	3	3	3	3	3	3
동의합니다	동의합니다	여성	20대	전문학사	1년 미만	2차 의료기관(재활병원 및 의료원)	근골격계	3	3	5	5	5	5	3	3	4	4	4	4	5	5	5	5	5	5	5	5	4	4	5	5	5	5	5	5	5	5	5	5	5	5	5	5	5	5	4	4	5	5
동의합니다	동의합니다	남성	30대	석사	6~10년	2차 의료기관(재활병원 및 의료원)	근골격계	4	3	5	5	5	3	3	3	2	1	2	1	4	4	3	3	5	5	3	1	5	5	5	5	5	5	5	5	5	5	4	3	4	4	2	2	4	5	1	1	3	3
동의합니다	동의하지 않습니다
동의합니다	동의합니다	남성	30대	학사	3~6년	2차 의료기관(재활병원 및 의료원)	근골격계	2	2	5	5	3	3	3	3	4	4	4	4	4	4	3	3	4	4	4	4	4	4	5	5	5	5	5	5	3	3	2	2	2	2	2	2	2	2	2	2	2	2
동의합니다	동의합니다	여성	20대	석사	3~6년	3차 의료기관(종합병원 및 대학병원)	신경계	3	2	5	5	4	3	4	4	3	3	3	3	4	4	3	3	5	5	3	2	2	2	5	5	5	5	5	5	3	2	3	4	3	4	3	4	3	4	2	2	3	4
동의합니다	동의합니다	남성	30대	학사	1~3년	공무원	근골격계	4	3	5	5	4	4	4	3	4	3	3	3	5	5	5	5	5	5	5	4	5	5	5	5	5	5	5	5	5	5	5	5	4	4	4	3	4	5	3	3	3	3
동의합니다	동의합니다	여성	20대	전문학사	3~6년	1차 의료기관(개인의원 및 클리닉)	근골격계	4	4	5	5	5	5	4	4	4	4	4	4	5	5	3	3	5	5	3	3	5	5	5	5	5	5	5	5	3	3	5	5	3	3	2	2	5	5	4	4	5	5
동의합니다	동의합니다	남성	30대	석사	6~10년	1차 의료기관(개인의원 및 클리닉)	근골격계	2	2	5	5	3	3	3	3	3	3	2	2	4	3	2	2	5	4	4	3	5	5	5	5	5	5	5	5	4	2	3	3	3	3	3	3	2	2	2	2	3	3
동의합니다	동의합니다	남성	40대	박사	10년 이상	대학교	신경계	5	4	5	5	5	4	3	3	3	3	3	3	3	4	3	2	5	5	3	3	5	4	5	5	5	5	4	4	4	3	4	3	3	3	3	3	5	5	3	3	4	4
동의합니다	동의합니다	남성	20대	학사	1~3년	1차 의료기관(개인의원 및 클리닉)	근골격계	4	3	5	5	5	5	4	3	4	4	4	4	5	5	4	4	5	5	5	5	5	5	5	5	5	5	5	5	5	5	5	5	5	5	5	3	5	5	5	3	5	5
동의합니다	동의합니다	남성	30대	전문학사	10년 이상	1차 의료기관(개인의원 및 클리닉)	근골격계	4	3	5	5	4	4	3	3	3	3	3	3	4	3	3	3	5	5	3	3	4	4	5	5	5	5	5	5	3	3	4	4	4	4	3	3	4	4	3	3	3	3
동의합니다	동의합니다	여성	20대	학사	1년 미만	1차 의료기관(개인의원 및 클리닉)	근골격계	4	4	5	5	5	5	4	4	4	4	4	4	4	4	4	3	4	4	3	3	3	3	5	5	5	5	5	5	4	3	4	5	4	5	4	4	4	4	3	3	4	4
동의합니다	동의합니다	여성	40대	석사	20년 이상	3차 의료기관(종합병원 및 대학병원)	신경계	4	4	5	5	5	5	4	3	4	4	4	4	5	5	4	4	5	5	5	5	5	5	5	5	5	5	5	5	4	4	5	5	5	5	4	4	5	5	3	3	5	5
동의합니다	동의합니다	남성	30대	박사	10년 이상	3차 의료기관(종합병원 및 대학병원)	소아	4	4	5	5	5	5	4	4	5	5	4	4	5	5	5	5	5	5	3	3	5	5	5	5	5	5	5	5	3	3	3	3	3	3	2	2	5	4	2	2	2	2
동의합니다	동의합니다	남성	30대	학사	6~10년	3차 의료기관(종합병원 및 대학병원)	신경계	4	2	4	5	4	4	3	3	3	3	2	2	4	3	2	2	5	5	2	2	5	5	5	5	5	5	5	5	5	2	5	5	5	5	5	2	5	5	5	2	5	2
동의합니다	동의합니다	여성	30대	박사	3~6년	대학교	심혈관계	5	3	5	5	5	4	5	3	5	2	5	3	5	4	5	3	5	5	5	4	5	5	5	5	5	5	5	5	4	3	4	5	4	5	4	3	4	5	4	3	4	4
동의합니다	동의합니다	남성	40대	석사	20년 이상	3차 의료기관(종합병원 및 대학병원)	신경계	5	4	5	5	5	5	5	4	5	4	4	4	5	5	4	4	5	5	5	4	5	5	5	5	5	5	5	5	5	5	5	5	5	5	4	4	5	5	4	4	5	5
동의합니다	동의합니다	남성	30대	학사	6~10년	3차 의료기관(종합병원 및 대학병원)	신경계	3	2	5	5	5	5	3	2	3	3	3	3	5	5	3	3	5	5	3	3	5	5	5	5	5	5	5	5	5	3	5	5	5	5	5	3	5	5	5	3	5	5
동의합니다	동의합니다	남성	20대	학사	1년 미만	대학교	학생	4	4	5	5	5	5	4	4	4	4	4	4	4	3	3	3	5	5	4	3	5	5	5	5	5	5	5	5	5	5	5	5	5	5	5	5	5	5	5	5	5	5
동의합니다	동의합니다	남성	20대	학사	3~6년	대학교	학생	3	3	5	5	5	5	3	3	3	3	3	3	4	4	3	3	4	4	3	3	4	4	4	4	5	5	4	4	3	3	4	4	4	4	3	3	4	4	2	2	3	3
동의합니다	동의합니다	남성	40대	박사	10년 이상	대학교	소아	4	3	5	5	4	2	3	1	2	1	1	1	5	4	2	1	5	4	4	2	5	4	5	5	5	5	5	5	2	1	4	5	3	1	3	1	4	5	1	1	3	2
동의합니다	동의합니다	남성	20대	학사	1년 미만	대학교	학생	4	4	4	4	5	5	4	4	4	4	4	4	3	3	3	3	5	5	3	3	4	4	4	4	4	4	4	4	4	4	4	4	4	4	2	2	4	4	4	4	5	5
동의합니다	동의합니다	여성	20대	학사	1년 미만	대학교	신경계	5	5	5	5	5	5	4	4	4	4	4	4	5	5	4	4	5	5	4	4	5	5	5	5	5	5	5	5	5	5	5	5	5	5	5	5	5	5	5	5	5	5
동의합니다	동의합니다	여성	30대	전문학사	6~10년	요양병원 및 시설	근골격계	5	4	5	5	5	5	4	5	5	5	5	5	5	5	5	5	5	5	5	5	5	5	5	5	5	5	5	5	4	4	4	5	4	4	3	3	5	5	4	4	4	4
동의합니다	동의합니다	남성	20대	학사	1~3년	2차 의료기관(재활병원 및 의료원)	신경계	3	2	5	5	4	3	2	3	4	3	3	3	4	4	3	3	5	5	4	4	5	5	5	5	5	5	5	5	4	3	3	3	3	3	3	3	3	4	3	3	3	4
동의합니다	동의합니다	여성	20대	전문학사	3~6년	휴직중	근골격계	3	2	5	5	4	4	2	2	2	2	2	2	4	4	3	3	5	5	2	2	5	5	5	5	5	5	5	5	5	5	5	5	5	5	4	4	5	5	4	4	5	5
동의합니다	동의합니다	남성	20대	학사	1~3년	1차 의료기관(개인의원 및 클리닉)	근골격계	3	3	5	5	4	4	4	4	5	5	4	4	4	4	4	4	5	5	4	5	5	5	5	5	5	5	5	5	3	3	3	5	3	5	3	5	3	5	3	2	3	4
동의합니다	동의합니다	여성	20대	학사	1~3년	2차 의료기관(재활병원 및 의료원)	신경계	2	2	5	5	5	5	3	3	3	3	3	3	5	5	3	3	5	5	3	3	4	4	5	5	5	5	5	5	3	2	3	5	2	2	2	2	4	4	2	2	2	2
동의합니다	동의합니다	남성	40대	박사	10년 이상	대학교	신경계	4	4	5	5	5	5	5	5	5	3	5	2	5	4	5	2	5	5	3	2	4	2	5	5	5	5	5	5	5	4	5	5	5	5	5	3	5	5	4	3	5	5
동의합니다	동의합니다	남성	30대	학사	6~10년	3차 의료기관(종합병원 및 대학병원)	신경계	4	4	4	4	4	4	3	3	3	3	3	3	4	4	3	3	5	5	4	4	3	3	4	4	4	4	4	4	3	3	4	4	4	4	2	2	4	4	3	3	4	4
동의합니다	동의합니다	남성	20대	석사	3~6년	1차 의료기관(개인의원 및 클리닉)	근골격계	5	5	5	5	5	5	5	5	4	4	4	4	4	4	4	4	5	5	4	4	5	5	5	5	5	5	4	4	4	4	5	5	4	4	4	4	5	5	5	5	4	4
동의합니다	동의합니다	남성	20대	석사	3~6년	1차 의료기관(개인의원 및 클리닉)	근골격계	5	5	5	5	5	5	5	5	4	4	4	4	4	4	4	4	5	5	4	4	5	5	5	5	5	5	4	4	4	4	5	5	4	4	4	4	5	5	5	5	4	4
동의합니다	동의합니다	남성	40대	석사	1~3년	1차 의료기관(개인의원 및 클리닉)	근골격계	2	3	4	4	2	2	3	3	3	3	3	3	3	3	3	3	4	4	2	2	4	5	5	5	5	5	5	5	4	4	4	4	4	4	4	4	4	4	4	4	4	4
동의합니다	동의합니다	남성	30대	전문학사	1년 미만	1차 의료기관(개인의원 및 클리닉)	근골격계	2	2	5	5	2	2	2	2	2	2	2	2	4	4	2	2	5	5	2	2	4	4	4	4	4	4	4	4	3	3	3	3	3	3	3	3	3	3	4	4	4	4
동의합니다	동의합니다	남성	20대	학사	1~3년	휘트니스업	근골격계	4	3	5	5	5	4	4	3	4	3	3	3	5	5	4	3	5	5	3	3	5	5	5	5	5	5	5	5	5	5	3	5	3	5	4	4	3	5	3	5	3	5
동의합니다	동의합니다	남성	20대	학사	1~3년	휘트니스업	근골격계	4	3	5	5	5	4	4	3	4	3	3	3	5	5	4	3	5	5	3	3	5	5	5	5	5	5	5	5	5	5	3	5	3	5	4	4	3	5	3	5	3	5
동의합니다	동의합니다	여성	20대	학사	1~3년	1차 의료기관(개인의원 및 클리닉)	근골격계	4	3	5	5	4	4	4	3	3	3	4	2	5	5	3	2	5	5	4	4	5	5	5	5	5	5	5	4	4	3	5	5	5	5	3	3	4	2	3	3	5	5
동의합니다	동의합니다	남성	30대	석사	6~10년	운동센터	근골격계	4	4	5	5	3	3	3	3	3	3	3	3	5	5	4	4	5	5	4	4	4	4	5	5	5	5	4	4	5	5	4	4	4	4	3	3	3	3	3	3	5	5
동의합니다	동의합니다	여성	20대	학사	3~6년	보건소	근골격계	4	3	5	5	2	2	2	2	2	2	2	2	2	2	2	2	5	5	2	2	5	3	5	5	5	5	5	4	1	1	5	5	1	1	1	1	5	5	1	1	4	1
동의합니다	동의합니다	남성	30대	석사	10년 이상	3차 의료기관(종합병원 및 대학병원)	신경계	4	3	5	5	5	5	4	4	3	3	3	3	4	4	3	3	5	5	3	3	5	5	5	5	5	5	5	5	5	3	5	5	3	3	2	1	5	5	1	1	3	3
동의합니다	동의합니다	남성	50대 이상	박사	20년 이상	대학교	신경계	3	3	4	4	2	2	3	2	3	2	2	2	2	2	3	2	4	4	2	2	4	4	4	4	4	5	4	4	2	2	2	2	2	2	2	1	2	2	2	1	2	1
동의합니다	동의합니다	남성	50대 이상	박사	20년 이상	대학교	신경계	3	3	4	4	2	2	3	2	3	2	2	2	2	2	3	2	4	4	2	2	4	4	4	4	4	5	4	4	2	2	2	2	2	2	2	1	2	2	2	1	2	1
동의합니다	동의합니다	남성	20대	석사	3~6년	1차 의료기관(개인의원 및 클리닉)	근골격계	4	3	5	5	4	3	4	3	4	3	4	2	5	4	5	5	5	5	5	4	5	4	5	5	5	5	5	5	4	2	5	5	5	5	3	1	5	5	5	5	5	5
동의합니다	동의합니다	남성	20대	전문학사	1년 미만	1차 의료기관(개인의원 및 클리닉)	근골격계	2	1	5	5	4	2	2	2	3	2	3	2	4	3	3	3	5	5	3	3	4	4	5	5	5	5	5	5	4	5	4	5	3	3	3	4	3	4	3	3	3	3
동의합니다	동의합니다	남성	20대	학사	1~3년	3차 의료기관(종합병원 및 대학병원)	신경계	2	2	5	5	5	5	3	3	2	2	2	2	4	4	4	4	5	5	3	3	5	5	5	5	5	5	5	5	5	5	5	5	5	5	3	3	5	5	3	3	5	5
동의합니다	동의합니다	여성	20대	학사	1~3년	2차 의료기관(재활병원 및 의료원)	신경계	3	3	5	5	4	4	3	3	3	3	3	3	5	5	3	3	5	5	4	4	5	5	5	5	5	5	5	5	4	4	4	4	4	4	4	4	4	4	4	4	4	4
동의합니다	동의합니다	남성	20대	학사	1~3년	요양병원 및 시설	신경계	3	3	5	5	5	4	4	3	4	3	3	3	5	5	4	4	5	5	4	3	5	5	5	5	5	5	4	5	2	2	3	3	2	2	2	2	2	2	2	2	2	2
동의합니다	동의합니다	여성	20대	학사	1~3년	1차 의료기관(개인의원 및 클리닉)	신경계	4	4	5	5	4	4	2	2	3	2	2	2	4	4	4	4	5	5	2	2	5	5	5	5	5	5	5	5	4	4	4	4	4	4	4	4	4	4	4	4	4	4
동의합니다	동의합니다	남성	20대	학사	3~6년	1차 의료기관(개인의원 및 클리닉)	근골격계	4	4	5	5	3	3	5	3	4	3	2	1	5	5	5	5	5	5	5	3	5	4	5	5	4	4	5	4	4	3	3	2	4	2	3	3	4	2	2	3	4	5
동의합니다	동의합니다	남성	20대	학사	1~3년	3차 의료기관(종합병원 및 대학병원)	신경계	4	4	5	5	4	4	2	2	2	2	3	3	4	4	4	4	5	5	3	3	5	5	5	5	5	5	5	5	4	4	2	2	2	2	1	1	3	3	2	2	2	2
동의합니다	동의합니다	남성	20대	학사	1년 미만	2차 의료기관(재활병원 및 의료원)	신경계	3	3	5	5	5	5	3	3	4	4	5	4	5	5	4	4	5	5	4	4	5	5	5	5	5	5	5	5	5	2	3	5	3	2	3	2	4	5	3	3	3	4
동의합니다	동의합니다	여성	20대	전문학사	3~6년	국군병원	근골격계	4	4	5	5	5	2	2	2	3	2	2	2	5	5	3	2	5	5	4	5	5	5	5	5	5	5	5	5	5	5	5	5	3	3	2	2	5	5	2	2	5	5
동의합니다	동의합니다	남성	20대	전문학사	1년 미만	1차 의료기관(개인의원 및 클리닉)	근골격계	5	4	5	5	3	4	2	3	4	4	3	4	4	3	2	2	5	4	4	5	3	4	5	5	5	5	5	5	3	5	3	5	3	3	3	4	3	5	4	4	5	4
동의합니다	동의합니다	남성	20대	전문학사	1년 미만	2차 의료기관(재활병원 및 의료원)	신경계	3	2	4	4	4	4	3	3	4	3	4	3	4	4	4	3	4	4	3	3	4	4	4	4	4	4	4	5	4	4	4	5	4	4	4	4	4	4	3	3	3	4
동의합니다	동의합니다	남성	20대	학사	1~3년	3차 의료기관(종합병원 및 대학병원)	심혈관계	4	3	5	5	4	4	3	3	3	3	3	3	5	5	3	3	5	5	4	3	5	5	5	5	5	5	5	5	3	4	4	5	4	4	2	3	5	5	3	3	3	4
동의합니다	동의합니다	남성	40대	박사	10년 이상	대학교	근골격계	3	3	5	5	4	4	2	2	2	2	1	1	5	5	3	3	5	5	4	4	5	5	5	5	5	5	5	5	5	5	5	5	3	3	3	3	4	4	3	3	5	5
동의합니다	동의합니다	여성	30대	석사	6~10년	2차 의료기관(재활병원 및 의료원)	신경계	4	3	5	5	4	4	4	3	4	3	4	4	5	5	4	4	5	5	4	3	4	4	5	5	5	5	5	5	4	3	5	5	4	4	4	3	4	3	3	3	3	3
동의합니다	동의합니다	여성	20대	학사	3~6년	3차 의료기관(종합병원 및 대학병원)	신경계	4	4	5	5	5	5	4	4	4	4	4	4	5	5	5	5	5	5	4	4	5	5	5	5	5	5	5	5	4	4	3	3	3	3	3	3	3	3	2	2	3	3
동의합니다	동의합니다	여성	20대	학사	1~3년	3차 의료기관(종합병원 및 대학병원)	근골격계	3	2	5	5	5	3	2	2	2	2	2	2	4	3	3	3	5	4	4	4	4	4	5	5	3	4	5	4	3	3	3	3	3	3	3	3	5	5	2	2	3	5
동의합니다	동의합니다	여성	20대	학사	1~3년	1차 의료기관(개인의원 및 클리닉)	전기치료	4	4	5	5	4	4	3	3	3	3	3	3	5	5	3	3	5	5	5	5	5	5	5	5	5	5	5	5	4	4	3	3	3	3	5	5	5	5	5	5	5	5
동의합니다	동의합니다	여성	20대	학사	3~6년	3차 의료기관(종합병원 및 대학병원)	신경계	3	3	4	4	4	4	3	3	3	3	2	2	4	4	2	2	5	5	3	3	4	4	4	4	4	4	5	5	2	2	4	4	2	2	2	2	3	3	2	2	3	3
동의합니다	동의합니다	남성	30대	전문학사	6~10년	1차 의료기관(개인의원 및 클리닉)	근골격계	4	3	5	5	5	5	4	3	5	5	5	5	5	5	5	5	5	5	4	3	5	5	5	5	5	5	5	5	5	3	5	5	5	5	5	5	5	5	4	2	5	5
동의합니다	동의합니다	남성	30대	전문학사	6~10년	1차 의료기관(개인의원 및 클리닉)	근골격계	4	3	5	5	5	5	4	3	5	5	5	5	5	5	5	5	5	5	4	3	5	5	5	5	5	5	5	5	5	3	5	5	5	5	5	5	5	5	4	2	5	5
동의합니다	동의합니다	남성	20대	학사	1~3년	2차 의료기관(재활병원 및 의료원)	신경계	3	4	5	4	5	2	2	2	2	2	2	2	4	4	4	4	5	5	5	5	5	5	5	5	5	5	5	5	3	5	5	5	5	5	2	2	5	5	2	2	5	5
동의합니다	동의합니다	여성	20대	학사	1~3년	1차 의료기관(개인의원 및 클리닉)	근골격계	3	2	5	5	5	4	4	3	3	3	3	3	5	4	4	4	5	4	4	4	4	4	5	5	5	5	5	5	4	3	5	5	5	4	4	4	5	5	4	4	5	4
동의합니다	동의합니다	여성	20대	학사	1~3년	1차 의료기관(개인의원 및 클리닉)	근골격계	2	3	5	5	3	4	3	3	3	2	2	2	4	3	4	3	5	5	4	4	5	4	5	5	5	5	5	5	3	2	4	5	4	4	4	5	4	5	3	2	4	4
동의합니다	동의합니다	남성	20대	학사	3~6년	1차 의료기관(개인의원 및 클리닉)	근골격계	4	3	5	5	5	1	2	1	2	1	2	1	4	1	2	1	5	5	2	1	4	2	5	5	5	5	5	5	3	1	2	5	1	1	1	1	2	5	1	1	3	5
동의합니다	동의합니다	여성	50대 이상	학사	20년 이상	3차 의료기관(종합병원 및 대학병원)	림프부종	5	5	5	5	5	5	5	5	5	5	3	3	5	5	4	4	5	5	3	3	5	5	5	5	5	5	5	5	3	3	4	4	3	3	3	3	3	3	3	3	3	3
동의합니다	동의합니다	남성	30대	석사	6~10년	2차 의료기관(재활병원 및 의료원)	신경계	5	5	5	5	5	5	5	3	5	3	5	2	5	5	5	2	5	5	5	3	5	5	5	5	5	5	5	5	5	1	5	5	5	5	5	3	5	3	5	3	5	5
동의합니다	동의합니다	여성	30대	학사	10년 이상	3차 의료기관(종합병원 및 대학병원)	근골격계	5	5	5	5	5	5	5	5	5	5	5	5	5	5	5	5	5	5	5	5	5	5	5	5	5	5	5	5	5	5	5	5	5	5	5	5	5	5	5	5	5	5
동의합니다	동의합니다	여성	20대	학사	1~3년	3차 의료기관(종합병원 및 대학병원)	신경계	3	2	5	5	4	5	4	3	2	2	2	2	5	4	4	4	5	5	3	4	5	5	5	5	5	5	5	5	4	3	5	5	3	2	3	4	3	4	3	2	5	5
동의합니다	동의합니다	여성	20대	학사	1~3년	장애 전담 어린이집	신경계	3	3	5	5	5	5	3	3	5	5	5	5	5	5	5	5	5	5	5	5	5	5	5	5	5	5	5	5	3	3	4	4	4	4	4	4	4	4	3	3	4	4
동의합니다	동의합니다	여성	20대	학사	1~3년	3차 의료기관(종합병원 및 대학병원)	신경계	2	2	5	5	5	5	4	3	4	4	4	4	5	5	4	3	5	5	5	5	5	5	5	5	5	5	5	5	4	3	4	5	4	5	4	3	5	5	4	3	4	5
동의합니다	동의합니다	남성	50대 이상	박사	20년 이상	대학교	근골격계	4	3	5	5	4	3	4	3	4	3	3	3	4	3	4	4	5	4	3	3	5	4	5	5	5	4	4	4	4	3	3	3	3	3	3	3	4	3	3	3	4	3
동의합니다	동의합니다	남성	20대	학사	1년 미만	1차 의료기관(개인의원 및 클리닉)	소아	5	2	5	2	4	4	3	3	3	3	2	2	5	5	3	3	5	5	5	5	5	5	5	5	5	5	5	5	5	1	2	1	2	1	2	1	2	1	2	1	2	1
동의합니다	동의합니다	남성	30대	석사	10년 이상	3차 의료기관(종합병원 및 대학병원)	신경계	4	3	5	5	5	4	3	3	4	3	2	2	5	4	4	3	5	5	3	3	5	5	5	5	5	5	5	5	3	3	4	3	4	3	2	2	4	4	3	3	4	4
동의합니다	동의합니다	여성	20대	학사	6~10년	2차 의료기관(재활병원 및 의료원)	근골격계	5	5	5	5	4	4	4	4	3	3	3	4	5	5	3	3	4	4	4	4	5	5	5	5	4	4	4	5	3	2	5	5	3	3	3	3	3	4	2	2	4	5
동의합니다	동의합니다	남성	20대	학사	3~6년	1차 의료기관(개인의원 및 클리닉)	근골격계	3	2	5	5	4	3	3	2	3	2	2	2	4	4	3	2	5	5	5	4	5	5	5	5	5	5	5	5	4	2	5	5	5	3	5	2	5	2	3	2	5	5
동의합니다	동의합니다	남성	50대 이상	박사	20년 이상	대학교	근골격계	5	4	5	4	5	3	4	3	4	3	3	3	5	4	5	3	5	3	3	3	5	3	5	4	5	4	4	4	5	3	5	3	5	3	5	3	5	3	5	3	5	3
동의합니다	동의합니다	남성	40대	박사	20년 이상	대학교	신경계	4	4	5	5	5	5	4	4	4	4	4	4	4	4	5	5	5	5	4	4	5	5	5	5	5	5	5	5	4	4	5	5	4	4	4	4	5	5	4	4	5	5
동의합니다	동의합니다	여성	20대	학사	6~10년	1차 의료기관(개인의원 및 클리닉)	근골격계	5	4	5	5	5	4	5	3	5	3	5	3	5	5	5	4	5	5	5	5	5	5	5	5	5	3	5	3	5	2	5	5	5	5	5	5	5	5	5	3	5	3
동의합니다	동의합니다	여성	50대 이상	박사	20년 이상	대학교	근골격계	4	4	5	5	4	4	3	3	3	3	2	2	4	4	3	3	5	5	4	4	5	5	5	5	5	5	5	5	5	5	5	5	5	5	4	4	5	5	4	4	4	4
동의합니다	동의합니다	남성	30대	석사	1~3년	2차 의료기관(재활병원 및 의료원)	신경계	5	3	5	5	4	2	3	3	2	2	2	1	4	4	5	4	5	5	4	3	3	3	5	5	5	5	5	5	4	4	5	4	3	3	2	2	4	3	3	3	2	2
동의합니다	동의합니다	여성	40대	박사	20년 이상	3차 의료기관(종합병원 및 대학병원)	신경계	4	4	5	5	5	5	4	3	4	4	4	4	5	5	4	4	5	5	4	3	5	5	5	5	5	5	5	5	4	3	5	5	4	4	4	4	4	4	4	4	4	4
동의합니다	동의합니다	남성	30대	석사	10년 이상	1차 의료기관(개인의원 및 클리닉)	근골격계	3	3	5	5	4	4	3	3	3	3	3	3	4	4	3	3	5	5	4	4	5	5	5	5	5	5	5	5	5	5	4	4	4	4	4	4	4	4	4	4	4	4
동의합니다	동의합니다	남성	30대	학사	10년 이상	요양병원 및 시설	근골격계	4	3	5	5	3	3	3	3	3	3	3	3	4	4	3	3	5	5	3	3	5	5	5	5	5	5	5	5	3	3	3	3	3	3	2	2	4	4	1	1	4	4
								3.69932	3.2027	4.88851	4.87162	4.25	3.88851	3.44595	3.09459	3.43243	3.11149	3.25338	3.00338	4.40541	4.23986	3.66216	3.36149	4.81757	4.70608	3.75	3.53716	4.56419	4.43919	4.875	4.85135	4.85135	4.82095	4.84122	4.80405	4.03378	3.59122	4.21284	4.27703	3.84122	3.73311	3.39527	3.09797	4.10811	4.12838	3.28716	3.02365	3.93919	3.94257
[truncated: 208 more columns]
