# Supplementary material for: Importance and utilization frequency of essential competencies of Korean physical therapists
Source: J Educ Eval Health Prof. 2020 Sep 1;17:24. doi: 10.3352/jeehp.2020.17.24 (PMC7577881; doi:10.3352/jeehp.2020.17.24)
Supplement: Supplementary file 2 — Supplement 1. Survey items in Korean. [file jeehp-17-24-suppl1.xlsx]

## Sheet: 물리치료사 평가 목표
대분류	중분류	소분류	내용
전문가 기초역량	기초의학	해부학	세포 생리
			근육뼈대계의 구조와 기능
			호흡순환기계의 구조와 기능
			혈액과 면역
			소화기계의 구조와 기능
			비뇨,생긱기계의 구조와 기능
			감각기관의 종류와 기능
			내분비계의 기능
			신경계의 구조와 기능
			피부의 구조와 기능
		운동학	인간공학 및 생체역학
			자세
			균형
			걸음걸이
		물리적인자치료	전기진단(EMG 등)
			전기자극치료(NMES, TENS, ICT, FES, 미세전류 등)
			직류전기치료
			이온도입치료
			초음파치료
			음파영동치료
			고주파치료
			충격파치료
			광선치료(적외선, 자외선, 레이저, 일광 등)
			온열치료(온습포, 파라핀 등)
			냉치료
			수치료(침수욕, 대조욕 등)
			수중운동
			의지, 보조기
			기립, 보행, 이동을 위한 보조도구
			견인치료
전문가 진단 및 중재 역량	진단평가	진단평가 원리	환자의 기본적인 정보 수집의 방법과 기록
			환자의 증상에 맞는 검사법
			근골격계 진단평가의 원리
			신경계 진단평가의 원리
			표준화된 평가도구
			진단 평가 방법의 실행
			진단 평가의 결과에 대한 해석 방법
			환자의 진단 평가에 기록 방법
		근골격계 검사와 평가	골절과 어긋남에 대한 평가
			관절 및 뼈기형에 대한 평가
			팔다리 및 척추뼈 병변에 대한 평가
			팔다리 및 척추뼈의 관절 병변에 대한 평가
			물렁조직에 대한 평가
			절단에 대한 평가
			요통에 대한 평가
		신경계 검사와 평가	척수 손상 검사 및 평가
			척수질환 검사 및 평가
			척수신경 손상 검사 및 평가
			뇌손상 검사 및 평가
			뇌질환 검사 및 평가
			뇌신경 손상 검사 및 평가
			자율, 지각신경계 검사 및 평가
			유전자결함, 면역매개 질환 검사 및 평가
			정상 발달에 대한 평가
			인지기능 검사 및 평가
			운동발달 검사 및 평가
		심폐혈관계 검사와 평가	심혈관 질환의 검사와 평가
			운동부하검사의 개념과 방법
			협심증의 검사와 평가
			심전도의 개념과 해석
			호흡기계 질환의 검사와 평가
			폐기능 검사
		임상의사결정	임상의살결정의 개념
			임상추론 및 가설지향 연산법
			장애모형의 개념 및 정의
			물리치료 의사결정의 기록양식과 방법
			근거중심물리치료의 정의 및 목적
			지역사회 중심 물리치료
	중재	근골격계 중재	근골격계 질환
			물렁조직 가동술 (결합조직 마사지, 치료 마사지 등)
			척추와 팔,다리의 관절운동범위 증진 가동술
			척추와 팔,다리의 관절가동술(mobilization)과 교정술(manipulation)
			도수 림파배출법(lympatic drainage)
			유연성, 자세유지, 이완, 지구력, 근력, 민첩성 운동
			물리적 인자치료
			근골격계 환자의 예방관리
		신경계 중재	신경계 질환
			신경계 운동치료(ex. 움직임 패턴 훈련, 근신경 교육 및 재교육)
			균형, 협조, 유연성, 자세유지, 이완, 지구력, 근력 운동
			전정장애 운동치료
			기구를 이용한 중재
			물리적 인자치료
			신경계 환자의 예방관리
			일상생활동작
		심폐혈관계 중재	심혈관계 질환
			유산소 운동과 지구력 컨디션닝 운동
			도수나 도구를 이용한 기도청결 기법
			호흡운동
			그룹운동
		피부계 중재	피부유형, 손상 및 질환
			피부손상 및 질환 물리치료
		지역사회 물리치료	방문 물리치료에 대한 중재(전략)
			지역사회 건강증진에 대한 물리치료 중재(전략)
		소아청소년 물리치료	소아,청소년에 대한 질환
			소아, 청소년 발달장애에 대한 중재
			소아, 청소년 신경질환에 대한 중재
			소아, 청소년 근골격계 및 유전 질환
		스포츠 물리치료	스포츠 질환 및 평가 방법
			스포츠 질환에 대한 물리치료 중재
			스포츠 손상 예방 및 재활에 대한 물리치료 중재
		노인 물리치료	노인의 퇴행성 변화 및 치매
			낙상, 안뜰장애, 종양 및 암
			노인의 퇴행성 변화 및 치매에 대한 물리치료 중재
			노인의 낙상, 안뜰장애, 종양 및 암에 대한 물리치료 중재
		여성건강 물리치료	임산부 (근골격계) 질환 평가
			임산부 및 출산후 산모 (근골격계) 질환에 대한 물리치료 중재
		의료관계 법규	의료법
			의료기사법
			장애인복지법
			노인복지법
			국민건강보험법
의사소통 역량			환자 및 보호자의 응대
			물리치료 기록지 및 문서 관리의 방법
			기초적인 외국어 능력
			의료인 간의 의사소통
전문성 교육 및 개발 역량			안전 사고에 대한 예방 및 교육
			전문 물리치료 교육
의료인의 윤리 및 인성 역량			의료인으로서의 권리와 의무
			의료인으로서의 윤리적 책임의식
			의료인으로서의 봉사 정신
