# Supplementary material for: Importance and utilization frequency of essential competencies of Korean physical therapists
Source: J Educ Eval Health Prof. 2020 Sep 1;17:24. doi: 10.3352/jeehp.2020.17.24 (PMC7577881; doi:10.3352/jeehp.2020.17.24)
Supplement: Supplementary file 3 — Supplement 2. Survey items in English. [file jeehp-17-24-suppl2.xlsx]

## Sheet: 물리치료사 평가 목표
Major Category	Middle category	Mimor Category	Contents
Basis competency	Basic medicine	Anatomy	Cell physiology
			Structure and function of the musculoskeletal system
			Structure and function of the respiratory circulatory system
			Blood and immunity
			Structure and function of the digestive system
			Structure and function of urinary and reproductive system
			Types and functions of sensory organs
			Endocrine system functions
			Structure and function of the nervous system
			Structure and function of the skin
		kinematics	Ergonomics and biomechanics
			Posture
			Balance
			Gait
		physical agent modalities	Electrical diagnosis
			Electrical stimulation therapy (NMES, TENS, ICT, FES)
			DC electric therapy
			Iontophoresis treatment
			Ultrasound therapy
			Sonication therapy
			High frequency treatment
			Shock wave therapy
			Phototherapy (infrared, ultraviolet, laser, sunlight, etc.)
			Thermal treatment (Hot pack, paraffin, etc.)
			Cold treatment
			Hydrotherapy (immersion bath, contrast bath, etc.)
			Aqua therapy
			Orthosis and brace
			Assist tools for standing, walking, and movement
			Traction therapy
Competency for diagnosis and evaluation	Diagnosis and Evaluation	Principle of diagnosis and evaluation	Methods and records of patient basic information collection
			Test method suitable for the patient's symptoms
			The principle of musculoskeletal assessment
			The principle of nervous system assessment
			Standardized evaluation tool
			Execution of diagnostic evaluation methods
			How to interpret the results of diagnostic evaluation
			How to record in the patient's diagnostic evaluation
		sculoskeletal system examination and evaluation	Evaluation of fractures and misalignments
			Evaluation of joint and bone deformities
			Evaluation of limb and vertebral lesions
			Evaluation of joint lesions of the limbs and vertebrae
			Evaluation of the soft tissue
			Evaluation of cutting
			Assessment of low back pain
		nervous system examination and evaluation	Spinal cord injury testing and evaluation
			Spinal cord disease test and evaluation
			Spinal nerve damage test and evaluation
			Brain damage test and evaluation
			Brain disease testing and evaluation
			Brain nerve damage test and evaluation
			Autonomous and perceptual nervous system examination and evaluation
			Gene defect, immune-mediated disease testing and evaluation
			Assessment of normal development
			Cognitive function test and evaluation
			Motor development test and evaluation
		cardiopulmonary blood relation examination and evaluation	Cardiovascular disease testing and evaluation
			Concept and method of exercise load test
			Examination and evaluation of angina
			Concept and interpretation of ECG
			Examination and evaluation of respiratory diseases
			Lung function test
		clinician decision	The concept of clinical decision making
			Clinical reasoning and hypothesis-oriented computation
			Concept and definition of disability model
			Format and method of recording physical therapy decision making
			Definition and purpose of evidence-based physical therapy
			Community-centered physical therapy
	Intervention	Musculoskeletal intervention	Musculoskeletal disorders
			Mole tissue operation (connective tissue massage, therapeutic massage, etc.)
			Spine, arm and leg joint motion improvement
			Mobilization and manipulation of the spine, arms and legs
			Lympatic drainage
			Flexibility, posture maintenance, relaxation, endurance, strength, and agility exercises
			Physical factor therapy
			Preventive management of musculoskeletal patients
		neurological intervention	Nervous system disease
			Nervous system exercise therapy (ex. movement pattern training, muscle nerve training and retraining)
			Balance, cooperation, flexibility, posture maintenance, relaxation, endurance, strength training
			Exercise therapy for vestibular disorders
			Arbitration
			Physical factor therapy
			Preventive management of nervous system patients
			Daily life movements
		cardiopulmonary blood relations intervention	Cardiovascular disease
			Aerobic and endurance conditioning exercises
			Prayer cleaning technique using power or tools
			Breathing exercise
			Group exercise
		skin system intervention	Skin type, damage and disease
			Physical therapy for skin damage and diseases
		physical therapy of the community	Interventions for on-site physical therapy (strategy)
			Physical Therapy Intervention for Community Health Promotion (Strategy)
		physical therapy of children and adolescents	Diseases for children and adolescents
			Intervention for developmental disabilities in children and adolescents
			Intervention for neurological diseases in children and adolescents
			Children's and adolescent musculoskeletal and genetic diseases
		physical therapy of sports	Sports diseases and evaluation methods
			Physical therapy intervention for sports diseases
			Physical therapy intervention for sports injury prevention and rehabilitation
		physical therapy of the elderly	Degenerative changes and dementia in the elderly
			Falls, courtyard disorders, tumors and cancer
			Physical therapy intervention for degenerative changes and dementia in the elderly
			Physical therapy intervention for falls, courtyard disorders, tumors and cancer in the elderly
		physical therapy of women	Pregnancy (musculoskeletal) disease evaluation
			Physical therapy intervention for pregnant women and postpartum maternal (musculoskeletal) diseases
		medical care regulations	Medical law
			Medical Technician Law
			Disabled Welfare Act
			Elderly Welfare Act
			National Health Insurance Act
Competency of communication			Response from patients and guardians
			Method of managing physical therapy records and documents
			Basic foreign language skills
			Communication between medical personnel
professional training and development			Prevention and education for safety accidents
			Professional Physical Therapy Education
medical personnel’s ethical and personality capabilities			Rights and responsibilities as a medical professional
			Ethical responsibility as a medical professional
			Spirit of service as a medical person
